# Supplementary material for: Aqua­glutarato(2,4,6-tri-2-pyridyl-1,3,5-triazine)nickel(II) trihydrate
Source: Acta Crystallogr Sect E Struct Rep Online. 2011 Mar 2;67(Pt 4):m393. doi: 10.1107/S1600536811006842 (PMC3099847; doi:10.1107/S1600536811006842)
Supplement: Supplementary file 1 [file e-67-0m393-sup1.cif]

##############################################################################
###                                                                        ###
###        Electronic paper (Acta Crystallographica Section E)             ###
###                                                                        ###
##############################################################################
#                                                                            #
# This CIF contains the data in a paper accepted for publication in Acta     #
# Crystallographica Section E. It conforms to the requirements of Notes      #
# for Authors for Section E, and has been peer reviewed under the auspices   #
# of the IUCr Commission on Journals.                                        #
#                                                                            #
# Full details of the Crystallographic Information File format               #
# are given in the paper "The Crystallographic Information File (CIF):       #
# a New Standard Archive File for Crystallography" by S. R. Hall, F. H.      #
# Allen and I. D. Brown [Acta Cryst. (1991), A47, 655-685].                  #
#                                                                            #
# The current version of the core CIF dictionary is obtainable from          #
# ftp://ftp.iucr.org/pub/cif_core.dic. The current version number is 2.4.    #
#                                                                            #
# Software is freely available for graphical display of the structure(s) in  #
# this CIF.  For information consult the CIF home page http://www.iucr.org/  #
# cif/home.html                                                              #
#                                                                            #
# This file may be used for bona fide research purposes within the           #
# scientific community so long as proper attribution is given to the journal # 
# article from which it was obtained.                                        #
#                                                                            #
##############################################################################
                                             
data_global
_audit_creation_method     'form.cif (version 2.0)'
_journal_data_validation_number     ?
_journal_date_recd_electronic     2011-01-20
_journal_date_accepted     2011-02-22
_journal_name_full     'Acta Crystallographica, Section E'
_journal_year     2011
_journal_volume     67
_journal_issue      4
_journal_page_first     m393
_journal_page_last     m393
_journal_paper_category     QM
_journal_coeditor_code     PK2302
_publ_contact_author_name     'Chun-Hua Jin'
_publ_contact_author_address
;
      Key Laboratory of Applied Marine Biotechnology, Ministry of Education
      Ningbo University
      Ningbo 315211
      People's Republic of China
;
_publ_contact_author_email     jinchunhua@nbu.edu.cn
_publ_contact_author_fax     '86 574 87600789'
_publ_contact_author_phone     '86 574 87600792'
_publ_section_title
;
Aquaglutarato(2,4,6-tri-2-pyridyl-1,3,5-triazine)nickel(II) trihydrate
;
loop_
    _publ_author_name
    _publ_author_footnote
    _publ_author_address
    'Chun-Hua Jin' ?
;
Key Laboratory of Applied Marine Biotechnology, Ministry of Education
Ningbo University
Ningbo 315211
People's Republic of China
;
data_I
_audit_creation_method     SHELXL-97
_chemical_name_systematic
;
Aquaglutarato(2,4,6-tri-2-pyridyl-1,3,5-triazine)nickel(II) trihydrate
;
_chemical_name_common     ?
_chemical_formula_moiety     'C23 H22 N6 Ni O6, 3(H2 O)'
_chemical_formula_sum     'C23 H28 N6 Ni O9'
_chemical_formula_iupac     '[Ni (C5 H6 O4) (C18 H12 N6) (H2 O)2], 3H2 O'
_chemical_formula_weight     591.22
_chemical_melting_point     ?
_symmetry_cell_setting     triclinic
_symmetry_space_group_name_H-M     'P -1'
_symmetry_space_group_name_Hall     '-P 1'
loop_
    _symmetry_equiv_pos_as_xyz
    'x, y, z'
    '-x, -y, -z'
_cell_length_a     9.3437(19)
_cell_length_b     10.486(2)
_cell_length_c     14.320(3)
_cell_angle_alpha     83.09(3)
_cell_angle_beta     87.16(3)
_cell_angle_gamma     69.02(3)
_cell_volume     1300.5(5)
_cell_formula_units_Z     2
_cell_measurement_reflns_used     10176
_cell_measurement_theta_min     3.0
_cell_measurement_theta_max     27.5
_cell_measurement_temperature     295(2)
_exptl_crystal_description     block
_exptl_crystal_colour     'dark green'
_exptl_crystal_size_max     0.30
_exptl_crystal_size_mid     0.23
_exptl_crystal_size_min     0.17
_exptl_crystal_density_diffrn     1.510
_exptl_crystal_density_meas     ?
_exptl_crystal_density_method     'not measured'
_exptl_crystal_F_000     616
_exptl_absorpt_coefficient_mu     0.809
_exptl_absorpt_correction_type     multi-scan
_exptl_absorpt_process_details     '(ABSCOR; Higashi, 1995)'
_exptl_absorpt_correction_T_min     0.796
_exptl_absorpt_correction_T_max     0.868
_exptl_special_details
;
;
_diffrn_ambient_temperature     295(2)
_diffrn_radiation_type     MoK\a
_diffrn_radiation_wavelength     0.71073
_diffrn_radiation_source     'fine-focus sealed tube'
_diffrn_radiation_monochromator     graphite
_diffrn_measurement_device_type     'Rigaku R-AXIS RAPID'
_diffrn_measurement_method     \w
_diffrn_detector_area_resol_mean     ?
_diffrn_reflns_number     12866
_diffrn_reflns_av_R_equivalents     0.0232
_diffrn_reflns_av_sigmaI/netI     0.0322
_diffrn_reflns_theta_min     3.02
_diffrn_reflns_theta_max     27.46
_diffrn_reflns_theta_full     27.46
_diffrn_measured_fraction_theta_max     0.990
_diffrn_measured_fraction_theta_full     0.990
_diffrn_reflns_limit_h_min     -12
_diffrn_reflns_limit_h_max     11
_diffrn_reflns_limit_k_min     -13
_diffrn_reflns_limit_k_max     13
_diffrn_reflns_limit_l_min     -18
_diffrn_reflns_limit_l_max     18
_diffrn_standards_number     0
_diffrn_standards_interval_count     .
_diffrn_standards_interval_time     .
_diffrn_standards_decay_%     ?
_refine_special_details
;
 Refinement of F^2^ against ALL reflections.  The weighted R-factor wR and
 goodness of fit S are based on F^2^, conventional R-factors R are based
 on F, with F set to zero for negative F^2^. The threshold expression of
 F^2^ > 2\s(F^2^) is used only for calculating R-factors(gt) etc. and is
 not relevant to the choice of reflections for refinement.  R-factors based
 on F^2^ are statistically about twice as large as those based on F, and R-
 factors based on ALL data will be even larger.
;
_reflns_number_total     5901
_reflns_number_gt     4575
_reflns_threshold_expression     I>2\s(I)
_refine_ls_structure_factor_coef     Fsqd
_refine_ls_matrix_type     full
_refine_ls_R_factor_all     0.0491
_refine_ls_R_factor_gt     0.0303
_refine_ls_wR_factor_gt     0.0682
_refine_ls_wR_factor_ref     0.0866
_refine_ls_goodness_of_fit_ref     1.139
_refine_ls_restrained_S_all     1.139
_refine_ls_number_reflns     5901
_refine_ls_number_parameters     382
_refine_ls_number_restraints     0
_refine_ls_hydrogen_treatment     mixed
_refine_ls_weighting_scheme     calc
_refine_ls_weighting_details
         'calc w=1/[\s^2^(Fo^2^)+(0.0352P)^2^+0.3875P] where P=(Fo^2^+2Fc^2^)/3'
_atom_sites_solution_hydrogens     geom
_atom_sites_solution_primary     direct
_atom_sites_solution_secondary     difmap
_refine_ls_shift/su_max     0.000
_refine_ls_shift/su_mean     0.000
_refine_diff_density_max     0.398
_refine_diff_density_min     -0.384
_refine_ls_extinction_method     none
_refine_ls_extinction_coef     ?
loop_
    _atom_type_symbol
    _atom_type_description
    _atom_type_scat_dispersion_real
    _atom_type_scat_dispersion_imag
    _atom_type_scat_source
    'C' 'C' 0.0033 0.0016
                         'International Tables Vol C Tables 4.2.6.8 and 6.1.1.4'
    'H' 'H' 0.0000 0.0000
                         'International Tables Vol C Tables 4.2.6.8 and 6.1.1.4'
    'N' 'N' 0.0061 0.0033
                         'International Tables Vol C Tables 4.2.6.8 and 6.1.1.4'
    'O' 'O' 0.0106 0.0060
                         'International Tables Vol C Tables 4.2.6.8 and 6.1.1.4'
    'Ni' 'Ni' 0.3393 1.1124
                         'International Tables Vol C Tables 4.2.6.8 and 6.1.1.4'
_computing_data_collection     'RAPID-AUTO (Rigaku, 1998)'
_computing_cell_refinement     'RAPID-AUTO (Rigaku, 1998)'
_computing_data_reduction     'CrystalStructure (Rigaku/MSC, 2004)'
_computing_structure_solution     'SHELXS97 (Sheldrick, 2008)'
_computing_structure_refinement     'SHELXL97 (Sheldrick, 2008)'
_computing_molecular_graphics     'XP in SHELXTL (Sheldrick, 2008)'
_computing_publication_material     'SHELXL97 (Sheldrick, 2008)'
loop_
    _atom_site_type_symbol
    _atom_site_label
    _atom_site_fract_x
    _atom_site_fract_y
    _atom_site_fract_z
    _atom_site_U_iso_or_equiv
    _atom_site_adp_type
    _atom_site_calc_flag
    _atom_site_refinement_flags
    _atom_site_occupancy
    _atom_site_disorder_assembly
    _atom_site_disorder_group
    Ni Ni1 0.23523(3) 0.10184(3) 0.306650(17) 0.02922(8) Uani d . 1 . .
    N N1 0.07072(19) 0.00148(16) 0.31671(11) 0.0314(4) Uani d . 1 . .
    N N2 0.14608(18) 0.14756(16) 0.17850(11) 0.0279(3) Uani d . 1 . .
    N N3 0.36324(19) 0.21923(17) 0.23120(12) 0.0338(4) Uani d . 1 . .
    N N4 -0.05102(19) 0.15524(17) 0.08066(11) 0.0317(4) Uani d . 1 . .
    N N5 0.11453(18) 0.28123(17) 0.03247(11) 0.0318(4) Uani d . 1 . .
    N N6 -0.1961(2) 0.2413(2) -0.08469(13) 0.0474(5) Uani d . 1 . .
    C C1 0.0402(3) -0.0764(2) 0.39029(15) 0.0399(5) Uani d . 1 . .
    H H1A 0.0992 -0.0955 0.4441 0.048 Uiso calc R 1 . .
    C C2 -0.0753(3) -0.1299(2) 0.38989(16) 0.0465(6) Uani d . 1 . .
    H H2A -0.0936 -0.1833 0.4425 0.056 Uiso calc R 1 . .
    C C3 -0.1624(3) -0.1029(3) 0.31043(17) 0.0495(6) Uani d . 1 . .
    H H3A -0.2409 -0.1374 0.3087 0.059 Uiso calc R 1 . .
    C C4 -0.1320(2) -0.0233(2) 0.23247(16) 0.0400(5) Uani d . 1 . .
    H H4A -0.1888 -0.0043 0.1777 0.048 Uiso calc R 1 . .
    C C5 -0.0149(2) 0.0266(2) 0.23880(13) 0.0299(4) Uani d . 1 . .
    C C6 0.4845(2) 0.2426(2) 0.26107(17) 0.0409(5) Uani d . 1 . .
    H H6A 0.5158 0.2128 0.3231 0.049 Uiso calc R 1 . .
    C C7 0.5645(3) 0.3090(2) 0.20348(18) 0.0481(6) Uani d . 1 . .
    H H7A 0.6487 0.3228 0.2263 0.058 Uiso calc R 1 . .
    C C8 0.5187(3) 0.3547(3) 0.11206(19) 0.0494(6) Uani d . 1 . .
    H H8A 0.5718 0.3994 0.0723 0.059 Uiso calc R 1 . .
    C C9 0.3922(3) 0.3334(2) 0.07943(16) 0.0407(5) Uani d . 1 . .
    H H9A 0.3579 0.3643 0.0181 0.049 Uiso calc R 1 . .
    C C10 0.3190(2) 0.2646(2) 0.14127(14) 0.0309(4) Uani d . 1 . .
    C C11 0.0268(2) 0.11409(19) 0.16027(13) 0.0282(4) Uani d . 1 . .
    C C12 0.1862(2) 0.23092(19) 0.11369(13) 0.0287(4) Uani d . 1 . .
    C C13 -0.0020(2) 0.2389(2) 0.01894(13) 0.0297(4) Uani d . 1 . .
    C C14 -0.0849(2) 0.2889(2) -0.07149(14) 0.0305(4) Uani d . 1 . .
    C C15 -0.0487(3) 0.3795(2) -0.13838(15) 0.0416(5) Uani d . 1 . .
    H H15A 0.0281 0.4127 -0.1275 0.050 Uiso calc R 1 . .
    C C16 -0.1293(3) 0.4197(3) -0.22184(16) 0.0487(6) Uani d . 1 . .
    H H16A -0.1067 0.4802 -0.2680 0.058 Uiso calc R 1 . .
    C C17 -0.2416(3) 0.3701(2) -0.23610(16) 0.0464(6) Uani d . 1 . .
    H H17A -0.2965 0.3952 -0.2919 0.056 Uiso calc R 1 . .
    C C18 -0.2713(3) 0.2819(3) -0.16543(18) 0.0569(7) Uani d . 1 . .
    H H18A -0.3487 0.2486 -0.1748 0.068 Uiso calc R 1 . .
    O O1 0.08747(16) 0.26850(15) 0.36329(10) 0.0393(3) Uani d . 1 . .
    O O2 -0.10065(19) 0.35714(17) 0.25867(13) 0.0557(5) Uani d . 1 . .
    O O3 -0.4597(2) 0.80336(16) 0.48537(14) 0.0665(6) Uani d . 1 . .
    O O4 -0.48137(19) 0.68559(15) 0.37304(11) 0.0473(4) Uani d . 1 . .
    C C19 -0.0383(2) 0.3554(2) 0.33396(15) 0.0348(4) Uani d . 1 . .
    C C20 -0.1175(2) 0.4682(2) 0.39654(17) 0.0432(5) Uani d . 1 . .
    H H20A -0.0432 0.4733 0.4395 0.052 Uiso calc R 1 . .
    H H20B -0.1562 0.5556 0.3577 0.052 Uiso calc R 1 . .
    C C21 -0.2492(3) 0.4441(2) 0.45288(17) 0.0451(5) Uani d . 1 . .
    H H21A -0.2093 0.3605 0.4956 0.054 Uiso calc R 1 . .
    H H21B -0.3194 0.4314 0.4103 0.054 Uiso calc R 1 . .
    C C22 -0.3360(3) 0.5631(2) 0.50912(15) 0.0426(5) Uani d . 1 . .
    H H22A -0.4034 0.5345 0.5536 0.051 Uiso calc R 1 . .
    H H22B -0.2628 0.5831 0.5451 0.051 Uiso calc R 1 . .
    C C23 -0.4307(2) 0.6938(2) 0.45040(15) 0.0353(4) Uani d . 1 . .
    O O5 0.4055(2) -0.07320(18) 0.27026(12) 0.0506(4) Uani d . 1 . .
    H H5B 0.456(4) -0.079(3) 0.226(2) 0.076 Uiso d . 1 . .
    H H5C 0.443(4) -0.150(3) 0.306(2) 0.076 Uiso d . 1 . .
    O O6 0.32425(19) 0.04577(17) 0.43739(11) 0.0427(4) Uani d . 1 . .
    H H6B 0.394(3) -0.034(3) 0.448(2) 0.064 Uiso d . 1 . .
    H H6C 0.352(3) 0.103(3) 0.458(2) 0.064 Uiso d . 1 . .
    O O7 0.6705(2) -0.4023(2) 0.19485(15) 0.0600(5) Uani d . 1 . .
    H H7B 0.625(4) -0.384(4) 0.245(2) 0.090 Uiso d . 1 . .
    H H7C 0.747(4) -0.478(4) 0.205(2) 0.090 Uiso d . 1 . .
    O O8 0.5802(2) -0.1346(2) 0.11286(14) 0.0567(5) Uani d . 1 . .
    H H8B 0.636(4) -0.095(4) 0.088(2) 0.085 Uiso d . 1 . .
    H H8C 0.633(4) -0.216(4) 0.133(2) 0.085 Uiso d . 1 . .
    O O9 0.3067(2) -0.03481(19) -0.00273(15) 0.0595(5) Uani d . 1 . .
    H H9B 0.387(4) -0.074(4) 0.031(2) 0.089 Uiso d . 1 . .
    H H9C 0.262(4) -0.082(4) 0.002(3) 0.089 Uiso d . 1 . .
loop_
    _atom_site_aniso_label
    _atom_site_aniso_U_11
    _atom_site_aniso_U_22
    _atom_site_aniso_U_33
    _atom_site_aniso_U_12
    _atom_site_aniso_U_13
    _atom_site_aniso_U_23
    Ni1 0.02710(14) 0.02892(13) 0.02707(14) -0.00368(10) -0.00675(10)
                                                                     -0.00274(9)
    N1 0.0344(9) 0.0315(8) 0.0248(8) -0.0081(7) -0.0018(7) -0.0008(7)
    N2 0.0265(8) 0.0294(8) 0.0266(8) -0.0086(7) -0.0031(6) -0.0017(6)
    N3 0.0284(8) 0.0334(9) 0.0377(9) -0.0076(7) -0.0082(7) -0.0046(7)
    N4 0.0321(9) 0.0362(9) 0.0275(8) -0.0137(8) -0.0061(7) 0.0023(7)
    N5 0.0311(9) 0.0347(9) 0.0304(8) -0.0133(7) -0.0056(7) 0.0011(7)
    N6 0.0540(12) 0.0591(12) 0.0383(10) -0.0351(11) -0.0199(9) 0.0150(9)
    C1 0.0467(13) 0.0385(11) 0.0286(10) -0.0094(10) -0.0017(9) 0.0016(9)
    C2 0.0496(14) 0.0460(13) 0.0390(12) -0.0158(11) 0.0067(10) 0.0076(10)
    C3 0.0443(13) 0.0556(14) 0.0518(14) -0.0263(12) -0.0007(11) 0.0090(12)
    C4 0.0375(11) 0.0441(12) 0.0394(12) -0.0175(10) -0.0052(9) 0.0037(10)
    C5 0.0289(10) 0.0306(10) 0.0276(10) -0.0077(8) -0.0027(8) -0.0005(8)
    C6 0.0345(11) 0.0425(12) 0.0457(13) -0.0124(10) -0.0143(10) -0.0029(10)
    C7 0.0360(12) 0.0514(14) 0.0621(16) -0.0201(11) -0.0143(11) -0.0064(12)
    C8 0.0426(13) 0.0548(14) 0.0588(15) -0.0276(12) 0.0003(11) -0.0043(12)
    C9 0.0396(12) 0.0449(12) 0.0411(12) -0.0193(10) -0.0036(10) -0.0028(10)
    C10 0.0282(10) 0.0300(10) 0.0338(10) -0.0087(8) -0.0032(8) -0.0040(8)
    C11 0.0277(9) 0.0276(9) 0.0270(9) -0.0070(8) -0.0026(8) -0.0022(7)
    C12 0.0280(10) 0.0279(9) 0.0281(9) -0.0070(8) -0.0022(8) -0.0026(8)
    C13 0.0290(10) 0.0308(10) 0.0282(10) -0.0094(8) -0.0028(8) -0.0013(8)
    C14 0.0304(10) 0.0312(10) 0.0294(10) -0.0107(8) -0.0044(8) 0.0001(8)
    C15 0.0427(12) 0.0504(13) 0.0353(11) -0.0240(11) -0.0077(9) 0.0077(10)
    C16 0.0547(14) 0.0554(14) 0.0344(12) -0.0228(12) -0.0046(10) 0.0139(11)
    C17 0.0525(14) 0.0514(13) 0.0328(11) -0.0175(12) -0.0172(10) 0.0080(10)
    C18 0.0647(16) 0.0673(17) 0.0505(14) -0.0409(15) -0.0305(13) 0.0161(13)
    O1 0.0332(8) 0.0368(8) 0.0388(8) 0.0007(6) -0.0063(6) -0.0089(6)
    O2 0.0422(9) 0.0523(10) 0.0592(11) 0.0077(8) -0.0209(8) -0.0240(8)
    O3 0.0843(14) 0.0318(8) 0.0698(12) 0.0038(9) -0.0443(11) -0.0131(8)
    O4 0.0576(10) 0.0363(8) 0.0385(9) -0.0028(7) -0.0146(7) -0.0057(7)
    C19 0.0283(10) 0.0339(10) 0.0403(11) -0.0075(9) -0.0023(9) -0.0071(9)
    C20 0.0323(11) 0.0402(12) 0.0548(14) -0.0055(10) -0.0065(10) -0.0173(11)
    C21 0.0513(14) 0.0279(10) 0.0444(13) -0.0021(10) 0.0034(11) 0.0016(9)
    C22 0.0467(13) 0.0358(11) 0.0321(11) 0.0000(10) 0.0002(9) 0.0000(9)
    C23 0.0342(11) 0.0290(10) 0.0366(11) -0.0035(9) -0.0044(9) -0.0035(8)
    O5 0.0563(11) 0.0361(8) 0.0383(9) 0.0071(8) 0.0062(8) 0.0002(7)
    O6 0.0427(9) 0.0372(8) 0.0377(8) 0.0011(7) -0.0176(7) -0.0052(7)
    O7 0.0537(12) 0.0469(10) 0.0649(12) -0.0047(9) -0.0044(9) 0.0092(10)
    O8 0.0539(11) 0.0508(10) 0.0560(11) -0.0131(9) 0.0140(9) 0.0071(9)
    O9 0.0596(12) 0.0499(11) 0.0728(13) -0.0290(10) -0.0019(10) 0.0093(9)
_geom_special_details
;
 All esds (except the esd in the dihedral angle between two l.s. planes)
 are estimated using the full covariance matrix.  The cell esds are taken
 into account individually in the estimation of esds in distances, angles
 and torsion angles; correlations between esds in cell parameters are only
 used when they are defined by crystal symmetry.  An approximate (isotropic)
 treatment of cell esds is used for estimating esds involving l.s. planes.
;
loop_
    _geom_bond_atom_site_label_1
    _geom_bond_atom_site_label_2
    _geom_bond_site_symmetry_2
    _geom_bond_distance
    _geom_bond_publ_flag
    Ni1 N2 . 1.9862(17) ?
    Ni1 O6 . 2.0203(16) ?
    Ni1 O1 . 2.0300(16) ?
    Ni1 O5 . 2.0563(19) ?
    Ni1 N1 . 2.1426(17) ?
    Ni1 N3 . 2.1723(18) ?
    N1 C1 . 1.338(3) ?
    N1 C5 . 1.350(2) ?
    N2 C11 . 1.328(2) ?
    N2 C12 . 1.331(2) ?
    N3 C6 . 1.341(3) ?
    N3 C10 . 1.349(3) ?
    N4 C11 . 1.324(2) ?
    N4 C13 . 1.350(2) ?
    N5 C12 . 1.325(2) ?
    N5 C13 . 1.344(2) ?
    N6 C18 . 1.327(3) ?
    N6 C14 . 1.333(3) ?
    C1 C2 . 1.383(3) ?
    C1 H1A . 0.9300 ?
    C2 C3 . 1.373(3) ?
    C2 H2A . 0.9300 ?
    C3 C4 . 1.392(3) ?
    C3 H3A . 0.9300 ?
    C4 C5 . 1.382(3) ?
    C4 H4A . 0.9300 ?
    C5 C11 . 1.491(3) ?
    C6 C7 . 1.378(3) ?
    C6 H6A . 0.9300 ?
    C7 C8 . 1.373(3) ?
    C7 H7A . 0.9300 ?
    C8 C9 . 1.391(3) ?
    C8 H8A . 0.9300 ?
    C9 C10 . 1.382(3) ?
    C9 H9A . 0.9300 ?
    C10 C12 . 1.488(3) ?
    C13 C14 . 1.482(3) ?
    C14 C15 . 1.383(3) ?
    C15 C16 . 1.383(3) ?
    C15 H15A . 0.9300 ?
    C16 C17 . 1.360(3) ?
    C16 H16A . 0.9300 ?
    C17 C18 . 1.374(3) ?
    C17 H17A . 0.9300 ?
    C18 H18A . 0.9300 ?
    O1 C19 . 1.256(2) ?
    O2 C19 . 1.246(3) ?
    O3 C23 . 1.243(3) ?
    O4 C23 . 1.250(3) ?
    C19 C20 . 1.521(3) ?
    C20 C21 . 1.517(3) ?
    C20 H20A . 0.9700 ?
    C20 H20B . 0.9700 ?
    C21 C22 . 1.522(3) ?
    C21 H21A . 0.9700 ?
    C21 H21B . 0.9700 ?
    C22 C23 . 1.516(3) ?
    C22 H22A . 0.9700 ?
    C22 H22B . 0.9700 ?
    O5 H5B . 0.76(3) ?
    O5 H5C . 0.87(3) ?
    O6 H6B . 0.86(3) ?
    O6 H6C . 0.83(3) ?
    O7 H7B . 0.82(4) ?
    O7 H7C . 0.86(4) ?
    O8 H8B . 0.82(3) ?
    O8 H8C . 0.85(4) ?
    O9 H9B . 0.86(3) ?
    O9 H9C . 0.75(3) ?
loop_
    _geom_angle_atom_site_label_1
    _geom_angle_atom_site_label_2
    _geom_angle_atom_site_label_3
    _geom_angle_site_symmetry_1
    _geom_angle_site_symmetry_3
    _geom_angle
    _geom_angle_publ_flag
    N2 Ni1 O6 . . 176.98(7) ?
    N2 Ni1 O1 . . 97.21(7) ?
    O6 Ni1 O1 . . 84.47(7) ?
    N2 Ni1 O5 . . 92.47(8) ?
    O6 Ni1 O5 . . 85.93(8) ?
    O1 Ni1 O5 . . 170.19(7) ?
    N2 Ni1 N1 . . 77.29(7) ?
    O6 Ni1 N1 . . 100.17(7) ?
    O1 Ni1 N1 . . 92.45(6) ?
    O5 Ni1 N1 . . 91.20(8) ?
    N2 Ni1 N3 . . 76.38(7) ?
    O6 Ni1 N3 . . 106.09(7) ?
    O1 Ni1 N3 . . 92.88(7) ?
    O5 Ni1 N3 . . 87.86(7) ?
    N1 Ni1 N3 . . 153.58(6) ?
    C1 N1 C5 . . 117.66(17) ?
    C1 N1 Ni1 . . 128.33(14) ?
    C5 N1 Ni1 . . 113.96(12) ?
    C11 N2 C12 . . 117.66(16) ?
    C11 N2 Ni1 . . 120.20(13) ?
    C12 N2 Ni1 . . 121.24(13) ?
    C6 N3 C10 . . 117.70(18) ?
    C6 N3 Ni1 . . 128.03(15) ?
    C10 N3 Ni1 . . 114.10(13) ?
    C11 N4 C13 . . 114.29(16) ?
    C12 N5 C13 . . 114.55(16) ?
    C18 N6 C14 . . 117.96(18) ?
    N1 C1 C2 . . 122.9(2) ?
    N1 C1 H1A . . 118.5 ?
    C2 C1 H1A . . 118.5 ?
    C3 C2 C1 . . 118.9(2) ?
    C3 C2 H2A . . 120.6 ?
    C1 C2 H2A . . 120.6 ?
    C2 C3 C4 . . 119.4(2) ?
    C2 C3 H3A . . 120.3 ?
    C4 C3 H3A . . 120.3 ?
    C5 C4 C3 . . 118.1(2) ?
    C5 C4 H4A . . 121.0 ?
    C3 C4 H4A . . 121.0 ?
    N1 C5 C4 . . 123.05(18) ?
    N1 C5 C11 . . 114.11(16) ?
    C4 C5 C11 . . 122.83(18) ?
    N3 C6 C7 . . 122.6(2) ?
    N3 C6 H6A . . 118.7 ?
    C7 C6 H6A . . 118.7 ?
    C8 C7 C6 . . 119.3(2) ?
    C8 C7 H7A . . 120.3 ?
    C6 C7 H7A . . 120.3 ?
    C7 C8 C9 . . 119.4(2) ?
    C7 C8 H8A . . 120.3 ?
    C9 C8 H8A . . 120.3 ?
    C10 C9 C8 . . 117.8(2) ?
    C10 C9 H9A . . 121.1 ?
    C8 C9 H9A . . 121.1 ?
    N3 C10 C9 . . 123.23(18) ?
    N3 C10 C12 . . 113.92(17) ?
    C9 C10 C12 . . 122.83(18) ?
    N4 C11 N2 . . 123.96(17) ?
    N4 C11 C5 . . 122.12(17) ?
    N2 C11 C5 . . 113.91(16) ?
    N5 C12 N2 . . 123.69(17) ?
    N5 C12 C10 . . 122.62(17) ?
    N2 C12 C10 . . 113.68(16) ?
    N5 C13 N4 . . 125.81(17) ?
    N5 C13 C14 . . 117.32(16) ?
    N4 C13 C14 . . 116.87(16) ?
    N6 C14 C15 . . 121.97(19) ?
    N6 C14 C13 . . 116.15(17) ?
    C15 C14 C13 . . 121.88(18) ?
    C16 C15 C14 . . 118.6(2) ?
    C16 C15 H15A . . 120.7 ?
    C14 C15 H15A . . 120.7 ?
    C17 C16 C15 . . 119.7(2) ?
    C17 C16 H16A . . 120.2 ?
    C15 C16 H16A . . 120.2 ?
    C16 C17 C18 . . 117.9(2) ?
    C16 C17 H17A . . 121.1 ?
    C18 C17 H17A . . 121.1 ?
    N6 C18 C17 . . 123.9(2) ?
    N6 C18 H18A . . 118.0 ?
    C17 C18 H18A . . 118.0 ?
    C19 O1 Ni1 . . 130.93(14) ?
    O2 C19 O1 . . 125.7(2) ?
    O2 C19 C20 . . 118.44(19) ?
    O1 C19 C20 . . 115.89(19) ?
    C21 C20 C19 . . 112.55(18) ?
    C21 C20 H20A . . 109.1 ?
    C19 C20 H20A . . 109.1 ?
    C21 C20 H20B . . 109.1 ?
    C19 C20 H20B . . 109.1 ?
    H20A C20 H20B . . 107.8 ?
    C20 C21 C22 . . 112.16(19) ?
    C20 C21 H21A . . 109.2 ?
    C22 C21 H21A . . 109.2 ?
    C20 C21 H21B . . 109.2 ?
    C22 C21 H21B . . 109.2 ?
    H21A C21 H21B . . 107.9 ?
    C23 C22 C21 . . 114.68(18) ?
    C23 C22 H22A . . 108.6 ?
    C21 C22 H22A . . 108.6 ?
    C23 C22 H22B . . 108.6 ?
    C21 C22 H22B . . 108.6 ?
    H22A C22 H22B . . 107.6 ?
    O3 C23 O4 . . 123.91(19) ?
    O3 C23 C22 . . 116.88(19) ?
    O4 C23 C22 . . 119.10(19) ?
    Ni1 O5 H5B . . 126(3) ?
    Ni1 O5 H5C . . 126(2) ?
    H5B O5 H5C . . 107(3) ?
    Ni1 O6 H6B . . 117(2) ?
    Ni1 O6 H6C . . 115(2) ?
    H6B O6 H6C . . 109(3) ?
    H7B O7 H7C . . 109(3) ?
    H8B O8 H8C . . 110(3) ?
    H9B O9 H9C . . 107(3) ?
loop_
    _geom_hbond_atom_site_label_D
    _geom_hbond_atom_site_label_H
    _geom_hbond_atom_site_label_A
    _geom_hbond_site_symmetry_D
    _geom_hbond_site_symmetry_H
    _geom_hbond_site_symmetry_A
    _geom_hbond_distance_DH
    _geom_hbond_distance_HA
    _geom_hbond_distance_DA
    _geom_hbond_angle_DHA
    _geom_hbond_publ_flag
    O5 H5B O8 . . 1_555 0.77(3) 1.97(3) 2.719(3) 167(3) y
    O5 H5C O4 . . 1_645 0.87(3) 1.79(3) 2.651(2) 176(4) y
    O6 H6B O3 . . 1_645 0.86(2) 1.80(3) 2.655(2) 173(3) y
    O6 H6C O3 . . 2_566 0.82(3) 1.90(3) 2.706(3) 166(3) y
    O7 H7B O4 . . 1_645 0.82(3) 2.12(3) 2.940(3) 172(3) y
    O7 H7C O2 . . 1_645 0.86(4) 1.91(4) 2.747(3) 166(3) y
    O8 H8B O9 . . 2_655 0.82(4) 1.92(4) 2.695(3) 157(4) y
    O8 H8C O7 . . 1_555 0.84(4) 1.96(4) 2.753(3) 156(4) y
    O9 H9B O8 . . 1_555 0.86(4) 2.06(4) 2.907(3) 170(4) y
    O9 H9C N6 . . 2_555 0.75(4) 2.18(4) 2.854(3) 150(4) y
