# Supplementary material for: Aqua­glutarato(2,4,6-tri-2-pyridyl-1,3,5-triazine)nickel(II) trihydrate
Source: Acta Crystallogr Sect E Struct Rep Online. 2011 Mar 2;67(Pt 4):m393. doi: 10.1107/S1600536811006842 (PMC3099847; doi:10.1107/S1600536811006842)
Supplement: Supplementary file 2 [file e-67-0m393-Isup2.hkl]

# 
# h,k,l, Fc-squared, Fo-squared, sigma(Fo-squared) and status flag 
# 
data_I
_shelx_title ' tref in P-1' 
_shelx_refln_list_code          4 
_shelx_F_calc_maximum      256.90 
_exptl_crystal_F_000       616.00 
_reflns_d_resolution_high  0.7707 
 
loop_ 
 _symmetry_equiv_pos_as_xyz 
 'x, y, z' 
 '-x, -y, -z' 
 
_cell_length_a     9.3437 
_cell_length_b    10.4862 
_cell_length_c    14.3196 
_cell_angle_alpha  83.086 
_cell_angle_beta   87.160 
_cell_angle_gamma  69.024 
 
_shelx_F_squared_multiplier     1.000 
 
loop_ 
 _refln_index_h 
 _refln_index_k 
 _refln_index_l 
 _refln_F_squared_calc 
 _refln_F_squared_meas 
 _refln_F_squared_sigma 
 _refln_observed_status 
   2   0   0      381.56      400.62      7.94 o 
   3   0   0       41.12       37.95      3.66 o 
   4   0   0      147.36      125.76      5.23 o 
   5   0   0       89.39       95.82      4.82 o 
   6   0   0      502.50      481.15     11.60 o 
   7   0   0      222.16      213.60      6.75 o 
   8   0   0       97.64       98.20      6.01 o 
   9   0   0      230.29      222.23     10.14 o 
  10   0   0       37.54       25.04     10.25 o 
  11   0   0      127.26      128.59      9.52 o 
 -10   1   0        1.23       -1.43      5.91 o 
  -9   1   0       59.98       67.98      5.44 o 
  -8   1   0       96.70       93.03      4.92 o 
  -7   1   0       68.10       72.66      3.94 o 
  -6   1   0      182.14      165.67     14.18 o 
  -5   1   0      325.01      302.53      9.46 o 
  -4   1   0        9.88        7.82      3.91 o 
  -3   1   0      191.12      211.12      9.58 o 
  -2   1   0     2082.38     2105.32     18.12 o 
  -1   1   0     6967.62     7111.35     73.63 o 
   2   1   0      447.70      479.95      3.81 o 
   3   1   0        7.76        3.11      1.40 o 
   4   1   0     2314.84     2366.45     16.12 o 
   5   1   0     1693.13     1898.73     13.53 o 
   6   1   0       66.25       55.96      5.89 o 
   7   1   0       12.21       16.87      3.21 o 
   8   1   0      251.27      251.63      7.75 o 
   9   1   0        6.90        4.77      3.11 o 
  10   1   0      120.49      117.83      5.49 o 
  11   1   0       22.64       11.77      9.68 o 
 -10   2   0        5.72        0.33      5.28 o 
  -9   2   0      283.29      291.29      6.72 o 
  -8   2   0       22.54       22.49      3.54 o 
  -7   2   0      166.35      180.80     11.66 o 
  -6   2   0        5.51       11.98      6.75 o 
  -5   2   0     1197.60     1141.14     20.36 o 
  -4   2   0      266.52      248.94      8.64 o 
  -3   2   0       92.89      123.04      4.32 o 
  -2   2   0      143.41      153.88      7.75 o 
  -1   2   0    12989.06    13243.97    145.43 o 
   0   2   0      935.55     1025.02      6.48 o 
   1   2   0     3402.17     3415.11     70.60 o 
   2   2   0    15761.15    16817.67    176.03 o 
   3   2   0     4278.43     4219.12     28.85 o 
   4   2   0      541.99      550.49      5.78 o 
   5   2   0     1376.55     1427.43     10.39 o 
   6   2   0       64.92       60.69      4.54 o 
   7   2   0      708.06      723.82      7.60 o 
   8   2   0      252.50      249.60      6.35 o 
   9   2   0      175.89      170.10     11.65 o 
  10   2   0      294.72      324.95      8.52 o 
  11   2   0       10.07       12.38      5.27 o 
 -10   3   0      214.06      228.77     15.65 o 
  -9   3   0       29.99       16.18     18.63 o 
  -8   3   0      171.07      188.99     14.69 o 
  -7   3   0       31.09       34.67      9.39 o 
  -6   3   0      195.78      164.41     11.66 o 
  -5   3   0      134.27      146.69      9.96 o 
  -4   3   0      292.47      292.19     10.72 o 
  -3   3   0     1762.12     1785.04     17.83 o 
  -2   3   0      340.80      320.02      5.88 o 
  -1   3   0      366.54      387.16      5.93 o 
   0   3   0     1584.04     1678.87     15.14 o 
   1   3   0     1253.07     1116.81      6.66 o 
   2   3   0     1326.23     1303.69      7.47 o 
   3   3   0     8868.64     9664.94    144.96 o 
   4   3   0      121.80      127.29      2.00 o 
   5   3   0     1252.77     1336.76     10.03 o 
   6   3   0      295.71      314.82      4.16 o 
   7   3   0      138.50      130.94      3.48 o 
   8   3   0        1.73        4.43      3.01 o 
   9   3   0       32.75       30.33      3.54 o 
  10   3   0        2.52        4.93      2.98 o 
  11   3   0      167.61      158.10      7.27 o 
  -9   4   0       10.84       11.16     11.28 o 
  -8   4   0      161.96      151.55     15.26 o 
  -7   4   0       34.54       27.04     10.40 o 
  -6   4   0      382.96      383.09     15.70 o 
  -5   4   0       69.45       80.75     15.95 o 
  -4   4   0      683.93      665.00     16.26 o 
  -3   4   0      310.26      317.72      8.83 o 
  -2   4   0     1747.33     1787.29     17.61 o 
  -1   4   0      118.99      112.91      6.49 o 
   0   4   0      878.42      861.74      7.81 o 
   1   4   0      142.07      137.25      2.71 o 
   2   4   0      559.48      594.39      4.36 o 
   3   4   0      984.95      978.37      6.25 o 
   4   4   0      332.20      303.05      2.78 o 
   5   4   0     1143.40     1069.25      9.06 o 
   6   4   0      711.82      736.39      7.76 o 
   7   4   0      683.76      691.98      8.57 o 
   8   4   0        4.02        3.99      2.12 o 
   9   4   0       33.53       40.13      4.17 o 
  10   4   0       98.66       97.22     10.70 o 
  11   4   0      293.28      278.47      6.65 o 
  12   4   0       32.02       26.35      5.30 o 
  -8   5   0      268.46      274.73     19.23 o 
  -7   5   0      124.18      142.78     23.14 o 
  -6   5   0      621.22      615.64     20.87 o 
  -5   5   0      209.44      205.26     13.30 o 
  -4   5   0        3.87        0.44      5.55 o 
  -3   5   0      441.45      438.99      9.61 o 
  -2   5   0      496.16      453.18      8.53 o 
  -1   5   0        0.70       -0.82      1.96 o 
   0   5   0     1397.12     1369.35     12.11 o 
   1   5   0       14.61       13.04      1.99 o 
   2   5   0       79.17       72.45      2.34 o 
   3   5   0      368.64      370.54      4.09 o 
   4   5   0     2236.80     2257.34     15.82 o 
   5   5   0      108.64       93.54      1.95 o 
   6   5   0     1570.77     1640.17     14.36 o 
   7   5   0       85.52       90.69      4.08 o 
   8   5   0        8.60        5.81      2.96 o 
   9   5   0      152.36      161.60      4.23 o 
  10   5   0       37.60       28.06      4.24 o 
  11   5   0       53.96       55.22      5.39 o 
  12   5   0       22.82       27.45     10.32 o 
  -8   6   0       31.04       35.81     23.95 o 
  -7   6   0      145.80      145.06      6.13 o 
  -6   6   0       18.83        2.15      6.93 o 
  -5   6   0      670.89      659.90     20.61 o 
  -4   6   0      116.99       64.56     52.20 o 
  -3   6   0       16.56       14.79      3.27 o 
  -2   6   0      566.71      534.62      8.37 o 
  -1   6   0      714.14      716.45      8.25 o 
   0   6   0     1083.40     1126.62     10.29 o 
   1   6   0      577.75      560.22      6.89 o 
   2   6   0     4167.36     4238.72     29.65 o 
   3   6   0       71.97       70.21      2.76 o 
   4   6   0      484.39      437.31      7.42 o 
   5   6   0      179.44      172.97      3.42 o 
   6   6   0       96.22       97.79      3.05 o 
   7   6   0       75.16       71.12      4.89 o 
   8   6   0       72.68       71.75      3.12 o 
   9   6   0       46.72       57.58      6.68 o 
  10   6   0      126.92      142.98      4.28 o 
  11   6   0        2.51        2.04      3.37 o 
  12   6   0      128.14      121.67     11.85 o 
  -7   7   0      109.74      157.22     18.79 o 
  -6   7   0      101.40       90.73      5.87 o 
  -5   7   0      609.58      594.22     14.83 o 
  -4   7   0      138.23      140.81      6.76 o 
  -3   7   0      306.52      301.91      6.78 o 
  -2   7   0       53.83       50.44      4.21 o 
  -1   7   0      291.28      289.91      7.28 o 
   0   7   0       20.03       18.94      3.69 o 
   1   7   0     2351.44     2344.19     19.47 o 
   2   7   0      151.04      147.06      4.55 o 
   3   7   0      468.72      467.73      9.36 o 
   4   7   0       96.23      105.76      3.85 o 
   5   7   0        6.02        8.33      3.19 o 
   6   7   0        1.32        3.21      1.94 o 
   7   7   0       21.64       20.19      2.37 o 
   8   7   0      261.08      275.34      6.02 o 
   9   7   0       81.42       85.66      2.91 o 
  10   7   0       59.27       60.51     16.43 o 
  11   7   0       11.90        0.00      5.04 o 
  -6   8   0      189.36      193.22     19.92 o 
  -5   8   0      131.70      128.66     19.20 o 
  -4   8   0      224.45      229.21     10.62 o 
  -3   8   0      360.22      375.16      8.86 o 
  -2   8   0        5.02        5.80      3.52 o 
  -1   8   0      182.15      179.01      6.68 o 
   0   8   0      230.93      236.35      6.04 o 
   1   8   0     1741.99     1756.22     15.80 o 
   2   8   0      129.23      128.98      5.49 o 
   3   8   0      812.46      789.11      9.08 o 
   4   8   0        7.45        8.21      2.30 o 
   5   8   0      671.53      684.51      7.34 o 
   6   8   0      307.66      318.83      4.85 o 
   7   8   0      282.66      263.25      3.80 o 
   8   8   0        1.75       -1.15      3.43 o 
   9   8   0       29.85       21.41      2.79 o 
  10   8   0        2.30        0.44      6.24 o 
  11   8   0       46.20        2.40     12.67 o 
  -5   9   0        3.32       -1.04      3.96 o 
  -4   9   0      226.65      217.69      8.63 o 
  -3   9   0        2.71        3.97      4.37 o 
  -2   9   0       95.81      108.15      6.03 o 
  -1   9   0       84.52       79.01      5.35 o 
   0   9   0      356.89      352.27      8.16 o 
   1   9   0       54.13       53.00      4.99 o 
   2   9   0      136.03      149.94     12.70 o 
   3   9   0      574.38      578.16      9.08 o 
   4   9   0      304.31      286.25      9.31 o 
   5   9   0     1160.89     1139.87      9.47 o 
   6   9   0       13.58       13.69      2.13 o 
   7   9   0       57.82       60.61      2.10 o 
   8   9   0       32.24       34.93      2.33 o 
   9   9   0       91.17       86.66     56.11 o 
  10   9   0        0.07        0.25      6.75 o 
  11   9   0        3.14        2.52      8.51 o 
  -4  10   0       51.12       41.51      7.72 o 
  -3  10   0        0.20        5.13      8.38 o 
  -2  10   0       71.07       82.34      7.29 o 
  -1  10   0       31.25       21.99      4.93 o 
   0  10   0       58.87       63.93      5.42 o 
   1  10   0      155.55      153.51      6.85 o 
   2  10   0       73.57       67.10      4.73 o 
   3  10   0      244.92      245.67      6.65 o 
   4  10   0      138.32      141.08      4.75 o 
   5  10   0        2.39        0.84      2.05 o 
   6  10   0      663.02      663.38      8.83 o 
   7  10   0       18.67       14.98      3.69 o 
   8  10   0        6.71        3.51      6.04 o 
   9  10   0        4.41        2.73      7.30 o 
  10  10   0       14.43       14.75     10.59 o 
  -3  11   0       17.63       12.25      8.69 o 
  -2  11   0       30.44       41.92      8.21 o 
  -1  11   0      288.96      287.85     10.30 o 
   0  11   0       52.38       48.23      6.42 o 
   1  11   0        0.43        1.10      3.47 o 
   2  11   0      133.76      139.00      7.59 o 
   3  11   0        0.44        1.73      3.65 o 
   4  11   0      246.86      255.61      8.49 o 
   5  11   0      195.23      200.84      7.14 o 
   6  11   0      466.78      459.65      8.71 o 
   7  11   0       24.43       -0.19      7.12 o 
   8  11   0       82.12       40.53     28.02 o 
   9  11   0       20.12       10.24      9.99 o 
  10  11   0       83.67       57.93     42.52 o 
  -1  12   0       52.79        7.63     11.91 o 
   0  12   0        3.51       -1.10      4.24 o 
   1  12   0       57.48       39.86     13.20 o 
   2  12   0       18.50       11.75      5.76 o 
   3  12   0       14.02       17.89      4.43 o 
   4  12   0        5.13        4.75      3.45 o 
   5  12   0        4.43        4.15      3.46 o 
   6  12   0        5.19        3.30      3.31 o 
   7  12   0       13.88        9.52     11.03 o 
   8  12   0       25.45       -0.88     14.44 o 
   2  13   0       12.33       12.15      5.34 o 
   3  13   0       28.20       35.31      6.31 o 
   4  13   0        0.88        2.03      4.31 o 
   5  13   0       29.41       18.72      5.34 o 
   6  13   0        7.00        2.02      9.90 o 
   7  13   0       22.83       21.81     13.05 o 
  -6 -13   1       25.55       28.05     13.24 o 
  -5 -13   1       41.92       52.07     14.06 o 
  -4 -13   1       47.78       35.81      6.46 o 
  -3 -13   1        0.37        2.39      5.11 o 
  -2 -13   1        3.36        2.63      5.63 o 
  -8 -12   1        0.04       -0.50      8.95 o 
  -7 -12   1       89.62       94.69     15.07 o 
  -6 -12   1       38.63       39.34     12.67 o 
  -5 -12   1       48.77       55.58      6.75 o 
  -4 -12   1       52.81       47.48      4.67 o 
  -3 -12   1       10.57        5.23      3.71 o 
  -2 -12   1        3.15       -1.39      5.78 o 
  -1 -12   1       28.01       12.06     15.48 o 
   0 -12   1      160.37      180.22     11.53 o 
   1 -12   1       49.28       61.90      8.31 o 
  -9 -11   1       23.75       14.32     13.30 o 
  -8 -11   1        0.57        4.66      6.93 o 
  -7 -11   1      112.93      125.45     10.25 o 
  -6 -11   1        1.63        3.48      2.99 o 
  -5 -11   1      506.43      480.90      7.56 o 
  -4 -11   1       27.15       28.82      4.12 o 
  -3 -11   1       23.13       21.77      5.44 o 
  -2 -11   1       28.91       18.60      4.25 o 
  -1 -11   1      108.45      130.97      6.31 o 
   0 -11   1       13.36       13.70      8.38 o 
   1 -11   1      224.05      251.07     15.34 o 
   2 -11   1        0.50        3.15      5.21 o 
 -10 -10   1       44.26       44.25     12.61 o 
  -9 -10   1       16.65       -1.54      5.93 o 
  -8 -10   1       37.92       24.43     20.87 o 
  -7 -10   1      108.51       61.88     47.47 o 
  -6 -10   1       22.62       17.29      2.59 o 
  -5 -10   1      383.66      388.91      5.17 o 
  -4 -10   1       79.65       86.58      4.36 o 
  -3 -10   1       21.47       15.67      6.22 o 
  -2 -10   1       31.16       31.66      4.57 o 
  -1 -10   1      229.33      218.64      7.17 o 
   0 -10   1       11.95       14.93      4.28 o 
   1 -10   1       90.00      114.44      7.34 o 
   2 -10   1       60.06       66.75     13.21 o 
   3 -10   1      287.03      293.79     10.15 o 
   4 -10   1       20.99       15.43      5.79 o 
 -11  -9   1       55.32        1.95     14.31 o 
 -10  -9   1       93.88       88.89     20.80 o 
  -9  -9   1       15.43       10.72     15.07 o 
  -8  -9   1      100.55       30.13     27.58 o 
  -7  -9   1       54.54       53.22      2.06 o 
  -6  -9   1     1746.53     1747.00     21.00 o 
  -5  -9   1       59.43       63.90      2.39 o 
  -4  -9   1        9.15        8.68      2.43 o 
  -3  -9   1      153.51      160.77      4.68 o 
  -2  -9   1      623.06      644.72      9.27 o 
  -1  -9   1       43.55       40.48      4.10 o 
   0  -9   1        7.00        4.81      3.41 o 
   1  -9   1       27.46       35.26      4.60 o 
   2  -9   1      353.82      345.78      9.28 o 
   3  -9   1      305.61      283.47      9.02 o 
   4  -9   1      163.94      168.29     10.59 o 
   5  -9   1       22.60       35.11     14.50 o 
 -11  -8   1        3.21        7.31      9.08 o 
 -10  -8   1        6.63        0.63      6.75 o 
  -9  -8   1       55.08       68.33     10.78 o 
  -8  -8   1      265.20      226.00     11.41 o 
  -7  -8   1      487.38      448.51      8.83 o 
  -6  -8   1     1045.49     1047.44      8.18 o 
  -5  -8   1      349.02      323.13      4.61 o 
  -4  -8   1       66.12       68.91      2.93 o 
  -3  -8   1       17.77       17.72      2.39 o 
  -2  -8   1      830.74      821.12      9.43 o 
  -1  -8   1       19.13       29.83      3.50 o 
   0  -8   1       45.23       58.83      6.33 o 
   1  -8   1      328.45      326.48      6.80 o 
   2  -8   1      249.95      244.64      7.44 o 
   3  -8   1       35.80       30.33      4.84 o 
   4  -8   1      128.12      127.43      8.07 o 
   5  -8   1       79.66       88.74      5.93 o 
   6  -8   1      113.93      138.75     18.47 o 
 -11  -7   1       17.45       -3.47      7.63 o 
 -10  -7   1        4.46       -1.89      6.87 o 
  -9  -7   1      152.60      147.78      5.82 o 
  -8  -7   1       96.52       99.21      3.60 o 
  -7  -7   1     1339.86     1345.71     25.42 o 
  -6  -7   1      308.95      295.59      4.70 o 
  -5  -7   1      326.37      328.87      3.46 o 
  -4  -7   1       24.25       27.59      1.98 o 
  -3  -7   1     1006.06      999.88      9.12 o 
  -2  -7   1      545.71      553.87      8.62 o 
  -1  -7   1        6.63        4.03      2.44 o 
   0  -7   1       53.34       54.58      4.07 o 
   1  -7   1      276.49      268.68      6.42 o 
   2  -7   1      210.94      194.36      5.51 o 
   3  -7   1       10.32        9.01      4.07 o 
   4  -7   1     1010.72     1012.82     24.43 o 
   5  -7   1        7.64        9.03      3.75 o 
   6  -7   1      371.58      351.52     10.82 o 
   7  -7   1        2.42        2.33     10.78 o 
 -11  -6   1       66.17        2.21      7.06 o 
 -10  -6   1        9.96        6.98      2.75 o 
  -9  -6   1      425.64      431.72      5.90 o 
  -8  -6   1      116.09      119.85      3.01 o 
  -7  -6   1      102.46      100.93      3.03 o 
  -6  -6   1      264.37      257.23      4.14 o 
  -5  -6   1     1817.59     1870.30     11.42 o 
  -4  -6   1        2.34        2.57      1.52 o 
  -3  -6   1      123.75      121.83      3.18 o 
  -2  -6   1        0.11        1.00      1.76 o 
  -1  -6   1     1956.65     1990.64     15.57 o 
   0  -6   1      102.64      107.66      4.70 o 
   1  -6   1      456.77      437.03      6.27 o 
   2  -6   1      522.09      539.42      7.26 o 
   3  -6   1       19.46       23.75      5.06 o 
   4  -6   1      263.72      255.84      6.36 o 
   5  -6   1      358.34      362.93      7.39 o 
   6  -6   1      248.33      251.99      6.49 o 
   7  -6   1      111.23       95.19     15.26 o 
   8  -6   1       95.31       72.37     16.77 o 
 -12  -5   1      109.87      136.48     18.09 o 
 -11  -5   1        0.08        0.46      3.27 o 
 -10  -5   1      122.99      118.87      5.69 o 
  -9  -5   1      107.33      105.50      4.21 o 
  -8  -5   1       74.03       74.33      3.86 o 
  -7  -5   1       34.31       44.86      3.16 o 
  -6  -5   1       58.45       58.75      2.82 o 
  -5  -5   1      959.55      996.87      8.40 o 
  -4  -5   1      396.36      396.71      4.75 o 
  -3  -5   1     1163.23     1227.71      7.66 o 
  -2  -5   1     1220.92     1345.91      8.42 o 
  -1  -5   1      764.62      714.78      5.82 o 
   0  -5   1      146.05      129.92      3.21 o 
   1  -5   1      207.00      192.21      3.91 o 
   2  -5   1       26.81       30.57      3.01 o 
   3  -5   1      458.97      446.75      8.65 o 
   4  -5   1      223.87      221.50      7.72 o 
   5  -5   1      700.73      514.44    116.15 o 
   6  -5   1      117.66       94.69     13.68 o 
   7  -5   1      370.76      365.83      9.14 o 
   8  -5   1       19.68       19.23     12.17 o 
 -12  -4   1       69.01       72.27     10.65 o 
 -11  -4   1       15.56       12.72      5.63 o 
 -10  -4   1      191.79      191.49      5.16 o 
  -9  -4   1        0.37       -0.86      1.94 o 
  -8  -4   1       22.61       13.86      2.73 o 
  -7  -4   1      115.77      117.99      4.73 o 
  -6  -4   1      689.32      679.54      7.08 o 
  -5  -4   1       25.87       23.69      2.35 o 
  -4  -4   1     3010.01     3044.62     16.06 o 
  -3  -4   1     1002.12     1017.58      7.14 o 
  -2  -4   1     5677.47     5931.18     79.99 o 
  -1  -4   1     2710.10     2780.02     19.24 o 
   0  -4   1      555.55      517.90      5.04 o 
   1  -4   1      126.42      121.12      3.47 o 
   2  -4   1     1046.39     1071.76     12.47 o 
   3  -4   1      347.98      318.10     16.01 o 
   4  -4   1       32.17       31.71     12.42 o 
   5  -4   1      336.05      368.97     14.37 o 
   6  -4   1       43.17       37.95      9.96 o 
   7  -4   1      224.56      205.38     14.81 o 
   8  -4   1      127.68      116.75     14.56 o 
   9  -4   1      744.64      705.76     18.70 o 
 -11  -3   1       80.97       69.46      7.02 o 
 -10  -3   1       35.92       33.07      3.81 o 
  -9  -3   1        9.75       11.62      2.86 o 
  -8  -3   1      375.21      365.02      6.73 o 
  -7  -3   1      187.91      201.72      5.86 o 
  -6  -3   1      526.29      538.98      5.30 o 
  -5  -3   1      116.98      109.29      2.39 o 
  -4  -3   1     7459.18     7965.68    227.52 o 
  -3  -3   1     1261.08     1288.16      9.20 o 
  -2  -3   1     5519.48     5666.31    210.29 o 
  -1  -3   1      407.03      359.99      3.10 o 
   0  -3   1        7.70        5.64      1.38 o 
   1  -3   1       51.97       51.37      2.29 o 
   2  -3   1     1485.79     1383.33     14.91 o 
   3  -3   1       37.92       48.10      9.39 o 
   4  -3   1      393.10      382.40     17.21 o 
   5  -3   1      110.91      105.97      9.52 o 
   6  -3   1      604.26      574.35     17.02 o 
   7  -3   1       58.44       68.15     17.21 o 
   8  -3   1      435.39      444.11      7.32 o 
   9  -3   1      402.05      408.23     16.84 o 
  10  -3   1        1.96       -1.04      6.36 o 
 -11  -2   1      208.30      217.09     12.36 o 
 -10  -2   1       37.97       29.19      4.39 o 
  -9  -2   1       62.68       74.29     13.02 o 
  -8  -2   1       48.60       63.81      4.46 o 
  -7  -2   1      493.16      480.45      6.05 o 
  -6  -2   1       76.48       74.87      3.42 o 
  -5  -2   1      785.97      814.41      9.24 o 
  -4  -2   1     4563.13     4693.34     28.94 o 
  -3  -2   1      779.27      723.01      4.80 o 
  -2  -2   1     2306.79     2402.20     90.64 o 
  -1  -2   1      404.20      425.89      3.34 o 
   0  -2   1      819.52      784.15      4.48 o 
   1  -2   1      856.44      902.15      6.82 o 
   2  -2   1      807.45      775.70     12.29 o 
   3  -2   1      108.35      116.81      6.11 o 
   4  -2   1     2130.75     2065.30     33.54 o 
   5  -2   1      580.90      562.69     13.93 o 
   6  -2   1      229.01      216.54     11.28 o 
   7  -2   1        0.08        2.94      2.03 o 
   8  -2   1      243.40      244.95      7.23 o 
   9  -2   1       10.34       11.67      6.70 o 
  10  -2   1      282.18      260.33     14.83 o 
 -11  -1   1      107.52      111.18      8.05 o 
 -10  -1   1        5.71        4.38      3.89 o 
  -9  -1   1      133.44      144.16      4.97 o 
  -8  -1   1      222.59      204.10      5.00 o 
  -7  -1   1       40.00       40.47      3.08 o 
  -6  -1   1      171.01      216.96      4.97 o 
  -5  -1   1     2944.48     3110.04     57.96 o 
  -4  -1   1       50.07       39.08      2.81 o 
  -3  -1   1       20.26       16.23      1.77 o 
  -2  -1   1      287.08      285.32      3.35 o 
  -1  -1   1     7283.17     8297.32    119.23 o 
   1  -1   1     3337.34     3488.06    245.07 o 
   2  -1   1       34.85       29.19      3.72 o 
   3  -1   1       46.75       27.80      4.22 o 
   4  -1   1       12.46       10.21      4.03 o 
   5  -1   1     2575.56     2684.72     36.06 o 
   6  -1   1       99.62       95.75      5.01 o 
   7  -1   1       24.78       23.28      3.46 o 
   8  -1   1      959.73      949.88     10.17 o 
   9  -1   1        3.00        2.08      2.38 o 
  10  -1   1       33.64       20.58     19.61 o 
 -11   0   1        2.21        2.37      8.66 o 
 -10   0   1      123.63      131.98      5.58 o 
  -9   0   1        3.51        8.33      3.26 o 
  -8   0   1      220.49      226.93      6.32 o 
  -7   0   1       78.48       74.07      4.75 o 
  -6   0   1     1685.63     1702.95     25.22 o 
  -5   0   1     1186.73     1191.45     17.59 o 
  -4   0   1      308.86      311.79      9.96 o 
  -3   0   1      869.43      839.20      9.20 o 
  -2   0   1      142.83      128.86      6.30 o 
   2   0   1       32.89       47.97      1.65 o 
   3   0   1     4183.36     4554.16     44.57 o 
   4   0   1      221.36      230.73      3.38 o 
   5   0   1      126.88      111.29      6.05 o 
   6   0   1      142.58      141.02      5.97 o 
   7   0   1     1096.02     1074.88     10.19 o 
   8   0   1       64.03       68.72      3.67 o 
   9   0   1      211.19      222.99      5.30 o 
  10   0   1       23.03       11.39      4.39 o 
  11   0   1       65.23       51.46     38.42 o 
 -10   1   1      170.25      173.37      9.58 o 
  -9   1   1        1.29        2.31      3.80 o 
  -8   1   1      137.47      143.06      6.84 o 
  -7   1   1       87.54       87.88      8.83 o 
  -6   1   1      553.61      530.10     13.55 o 
  -5   1   1       21.82       22.88      8.64 o 
  -4   1   1      154.16      139.08      6.68 o 
  -3   1   1      103.52      114.73      4.38 o 
  -2   1   1      711.73      724.49      7.53 o 
  -1   1   1      110.42       97.04      2.52 o 
   2   1   1      261.31      245.40      1.99 o 
   3   1   1      511.43      565.92      4.92 o 
   4   1   1      192.48      172.99      3.09 o 
   5   1   1       19.05       36.13      3.37 o 
   6   1   1        7.77       13.77      2.25 o 
   7   1   1     1431.68     1408.17     25.51 o 
   8   1   1       77.10       70.61      3.57 o 
   9   1   1      264.50      266.40      6.73 o 
  10   1   1       42.23       29.61      7.22 o 
  11   1   1       18.82       -2.25      5.93 o 
 -10   2   1       76.77       56.10     40.88 o 
  -9   2   1      233.93      235.98      7.16 o 
  -8   2   1      109.20      102.50     11.60 o 
  -7   2   1      316.64      329.95     20.68 o 
  -6   2   1        1.69       -4.92      5.99 o 
  -5   2   1       18.78       14.37      5.86 o 
  -4   2   1     2920.47     2969.85     42.14 o 
  -3   2   1      127.42      111.65      4.16 o 
  -2   2   1     4076.77     3929.86     31.96 o 
  -1   2   1    12063.40    13208.99    173.71 o 
   0   2   1    11832.54    12623.60     98.91 o 
   1   2   1        8.15        8.88      1.19 o 
   2   2   1    14584.52    15631.32    160.07 o 
   3   2   1     3243.55     3142.47     16.95 o 
   4   2   1      268.09      271.62      3.26 o 
   5   2   1     1864.35     1941.46     17.39 o 
   6   2   1       11.39       12.48      4.89 o 
   7   2   1      245.18      232.77      5.76 o 
   8   2   1      679.21      684.29      8.52 o 
   9   2   1      154.29      153.76      4.77 o 
  10   2   1       68.00       74.99      9.64 o 
  11   2   1      189.79      192.05      7.28 o 
 -10   3   1        2.35       -4.70      7.22 o 
  -9   3   1      264.23      251.20     21.62 o 
  -8   3   1        0.99        1.64      7.50 o 
  -7   3   1        7.16        5.74      7.56 o 
  -6   3   1      127.41      133.58     10.72 o 
  -5   3   1       64.20       65.75      8.51 o 
  -4   3   1     1280.00     1257.91     25.22 o 
  -3   3   1     1084.42     1068.09     13.66 o 
  -2   3   1      478.26      510.77      8.39 o 
  -1   3   1     3332.60     3414.49     29.46 o 
   0   3   1     1387.53     1426.12     19.10 o 
   1   3   1        8.55       13.82      2.47 o 
   2   3   1      272.89      279.82      2.86 o 
   3   3   1      677.42      671.01      4.62 o 
   4   3   1     4738.84     4937.97     27.55 o 
   5   3   1     2373.31     2708.18     18.51 o 
   6   3   1      127.66      110.28      4.35 o 
   7   3   1      126.01      120.58     10.50 o 
   8   3   1      261.00      284.86      5.72 o 
   9   3   1       56.80       61.25      4.01 o 
  10   3   1      420.90      414.54      7.85 o 
  11   3   1       49.58       56.33      9.33 o 
  -9   4   1      237.78      245.35     18.66 o 
  -8   4   1        5.95       -5.11      9.20 o 
  -7   4   1      360.85      356.68     16.83 o 
  -6   4   1       40.67       44.88     15.95 o 
  -5   4   1      206.94      211.12     12.17 o 
  -4   4   1      402.93      407.41     11.07 o 
  -3   4   1     1956.02     1881.93     21.52 o 
  -2   4   1      177.32      192.88      5.75 o 
  -1   4   1      615.56      564.70      7.84 o 
   0   4   1       28.34       25.59      3.78 o 
   1   4   1     1450.95     1367.57      9.99 o 
   2   4   1      312.98      329.30      4.35 o 
   3   4   1     7371.82     7562.88     64.57 o 
   4   4   1      770.34      778.75      6.28 o 
   5   4   1      802.66      793.71      6.45 o 
   6   4   1      167.63      166.44      6.87 o 
   7   4   1      381.92      397.64      9.65 o 
   8   4   1        5.08        5.58      2.39 o 
   9   4   1      108.11       88.91      4.36 o 
  10   4   1      536.99      517.63      7.88 o 
  11   4   1        1.37       -3.22      3.22 o 
  12   4   1       43.48       44.52      5.50 o 
  -8   5   1       58.43       50.31     22.32 o 
  -7   5   1      102.91       95.95     13.55 o 
  -6   5   1      214.99      215.78     14.56 o 
  -5   5   1        2.93        1.39      6.43 o 
  -4   5   1        9.05        9.10      6.05 o 
  -3   5   1      267.53      256.12      8.98 o 
  -2   5   1       21.59       32.33      4.66 o 
  -1   5   1      448.91      420.04      8.62 o 
   0   5   1      304.91      248.85      4.35 o 
   1   5   1     4854.11     4701.95     44.54 o 
   2   5   1      806.88      803.01      6.91 o 
   3   5   1     2649.76     2788.41     16.76 o 
   4   5   1      142.03      147.94      2.81 o 
   5   5   1      478.14      472.52      4.92 o 
   6   5   1       87.15      106.28      3.46 o 
   7   5   1      181.40      162.79      7.01 o 
   8   5   1        4.49        6.17      3.87 o 
   9   5   1        4.30        7.15      3.01 o 
  10   5   1       61.98       67.40      4.48 o 
  11   5   1       43.45       39.55      4.16 o 
  12   5   1       74.41       90.44      5.51 o 
  -8   6   1       89.04      105.46     17.59 o 
  -7   6   1        1.46        6.11     10.53 o 
  -6   6   1      214.00      191.20     16.14 o 
  -5   6   1       42.01       38.01     17.90 o 
  -4   6   1      217.31      216.63      9.49 o 
  -3   6   1        0.15       -2.14      4.45 o 
  -2   6   1      914.70      898.64     13.35 o 
  -1   6   1      784.76      778.79      8.92 o 
   0   6   1      338.52      327.06      5.42 o 
   1   6   1     2427.60     2420.36     18.21 o 
   2   6   1     1572.14     1576.04     15.88 o 
   3   6   1        2.22        2.69      1.92 o 
   4   6   1       47.68       33.67      2.12 o 
   5   6   1      723.52      667.57      9.34 o 
   6   6   1     1112.61     1109.95      8.80 o 
   7   6   1       55.65       70.14      4.23 o 
   8   6   1       16.97       12.99      2.96 o 
   9   6   1      294.21      292.30      5.26 o 
  10   6   1        0.08       -0.27      2.64 o 
  11   6   1       63.09       43.79      9.59 o 
  12   6   1        3.94        3.40      6.93 o 
  -7   7   1      232.74      219.94     20.05 o 
  -6   7   1      145.03       85.44     57.37 o 
  -5   7   1        0.52        2.18      6.81 o 
  -4   7   1      457.92      464.74     21.12 o 
  -3   7   1      180.45      173.34      5.89 o 
  -2   7   1      473.08      456.54     11.48 o 
  -1   7   1        7.44        9.01      3.68 o 
   0   7   1      563.04      554.51      7.70 o 
   1   7   1       87.38       98.46      5.57 o 
   2   7   1     3080.98     3140.13     27.43 o 
   3   7   1      134.03      121.06      4.13 o 
   4   7   1      287.06      298.29      5.19 o 
   5   7   1        6.89        6.94      1.82 o 
   6   7   1      186.59      186.80      3.99 o 
   7   7   1       81.67       88.96      2.75 o 
   8   7   1      236.74      236.63      5.42 o 
   9   7   1       48.80       44.56      5.36 o 
  10   7   1        0.55        1.19      2.74 o 
  11   7   1      133.68      172.04      6.95 o 
  -6   8   1        6.16        9.77      5.09 o 
  -5   8   1      153.96      154.98     10.37 o 
  -4   8   1        2.80        6.51      5.20 o 
  -3   8   1      378.28      369.02      8.84 o 
  -2   8   1       80.28       72.27      5.18 o 
  -1   8   1        6.85        7.19      4.22 o 
   0   8   1     1931.13     1878.31     17.68 o 
   1   8   1      500.74      488.08      7.65 o 
   2   8   1      294.63      280.39      7.04 o 
   3   8   1      371.31      368.82      9.62 o 
   4   8   1     1718.66     1698.16     15.72 o 
   5   8   1       27.51       26.40      2.47 o 
   6   8   1       11.03       16.08      3.16 o 
   7   8   1       11.92       13.71      2.11 o 
   8   8   1      596.70      584.04     10.10 o 
   9   8   1        0.37       -1.59      2.33 o 
  10   8   1       84.12       94.15      4.27 o 
  11   8   1        1.24        4.16      8.07 o 
  -5   9   1      309.50      288.38     15.54 o 
  -4   9   1       60.06       67.04      9.50 o 
  -3   9   1       99.35      101.40      6.90 o 
  -2   9   1      119.43      113.69      6.26 o 
  -1   9   1       72.05       73.45      6.07 o 
   0   9   1      455.08      441.20     10.99 o 
   1   9   1      502.61      511.98      8.46 o 
   2   9   1       57.03       60.79      5.45 o 
   3   9   1       99.39      108.88      5.08 o 
   4   9   1      416.74      426.70      7.25 o 
   5   9   1       66.58       69.01      3.31 o 
   6   9   1      309.54      327.67      5.48 o 
   7   9   1      133.18      149.63      4.61 o 
   8   9   1       67.96       59.64      3.38 o 
   9   9   1       17.68       11.23      5.44 o 
  10   9   1       36.41       18.29     17.68 o 
  11   9   1       48.14       -0.19      6.87 o 
  -4  10   1       97.92       82.59     10.92 o 
  -3  10   1       36.15       27.83      7.07 o 
  -2  10   1       46.58       45.83      6.44 o 
  -1  10   1      175.27      181.06      7.34 o 
   0  10   1      197.38      191.04      7.75 o 
   1  10   1        6.47        8.06      5.19 o 
   2  10   1       90.91       92.11      5.19 o 
   3  10   1       54.58       47.15      4.91 o 
   4  10   1      302.11      309.48      8.21 o 
   5  10   1     1691.40     1731.24     22.33 o 
   6  10   1      278.18      268.23      5.08 o 
   7  10   1      251.64      240.58     11.03 o 
   8  10   1        1.33        1.06      1.55 o 
   9  10   1       18.70        9.61      8.48 o 
  10  10   1        5.89        2.36      6.11 o 
  -3  11   1       17.99       22.54     16.64 o 
  -2  11   1       56.88       37.42     16.13 o 
  -1  11   1        2.93        5.09      6.05 o 
   0  11   1      139.50      141.35      7.24 o 
   1  11   1       69.35       81.92      6.02 o 
   2  11   1       69.26       61.58      5.45 o 
   3  11   1        3.19        1.91      4.13 o 
   4  11   1      232.49      235.64      7.12 o 
   5  11   1      729.69      706.41     10.96 o 
   6  11   1       19.30       22.96      4.11 o 
   7  11   1       37.24       27.04      8.69 o 
   8  11   1        1.66        1.83      8.45 o 
   9  11   1       63.84        1.07      8.95 o 
  10  11   1       16.38        1.70      9.46 o 
  -1  12   1       27.83       15.39      6.97 o 
   0  12   1      120.63       74.91     28.12 o 
   1  12   1        8.68        1.93      4.28 o 
   2  12   1        6.28        9.55      5.30 o 
   3  12   1       98.20       91.93      5.97 o 
   4  12   1      162.81      173.61      7.31 o 
   5  12   1        5.24       10.98      4.37 o 
   6  12   1      121.11      114.43      5.72 o 
   7  12   1       49.25       -0.13      7.63 o 
   8  12   1       18.05        0.57      8.64 o 
   9  12   1       10.03       -0.95      9.65 o 
   1  13   1       33.99       11.16     10.34 o 
   2  13   1       11.82        2.48      4.60 o 
   3  13   1       80.69       82.04      6.49 o 
   4  13   1      128.91      122.41     10.19 o 
   5  13   1       31.26       32.14      4.64 o 
   6  13   1       69.19       97.14     25.03 o 
   7  13   1       20.21       28.62     13.74 o 
  -6 -13   2        1.53        1.01      9.33 o 
  -5 -13   2       34.18       38.14     13.18 o 
  -4 -13   2       19.75       28.43     19.61 o 
  -3 -13   2       19.03       11.91     10.09 o 
  -2 -13   2       44.49       75.58     16.96 o 
  -8 -12   2        3.77        9.31     10.07 o 
  -7 -12   2        0.51       -4.72      7.28 o 
  -6 -12   2       69.08       66.44     13.81 o 
  -5 -12   2       12.01       29.94     11.54 o 
  -4 -12   2      249.40      256.64     10.86 o 
  -3 -12   2       23.40       12.28     13.21 o 
  -2 -12   2        0.73        1.54      5.31 o 
  -1 -12   2        8.85        4.38      5.43 o 
   0 -12   2      218.37      200.40     10.29 o 
  -9 -11   2        0.23       -4.35     10.28 o 
  -8 -11   2        4.72        5.21      8.37 o 
  -7 -11   2       11.75       17.57      7.71 o 
  -6 -11   2       69.35       66.88     10.28 o 
  -5 -11   2      114.77      103.26      6.59 o 
  -4 -11   2       15.16       20.51      4.25 o 
  -3 -11   2       16.33       11.48      4.94 o 
  -2 -11   2       20.17       20.33      6.91 o 
  -1 -11   2        1.91        0.34      3.80 o 
   0 -11   2      200.21      225.19     14.21 o 
   1 -11   2       60.49       52.21      9.13 o 
   2 -11   2      211.98      218.32     18.38 o 
 -10 -10   2        1.06        7.56     17.21 o 
  -9 -10   2       40.17       21.75     11.54 o 
  -8 -10   2        0.37        4.75      6.37 o 
  -7 -10   2       38.02       30.51     25.09 o 
  -6 -10   2       37.81       29.97      3.41 o 
  -5 -10   2      106.60      111.02      6.09 o 
  -4 -10   2       54.88       44.09     13.00 o 
  -3 -10   2        8.66        2.92      3.73 o 
  -2 -10   2      288.38      291.98      9.49 o 
  -1 -10   2       11.06       18.97      6.02 o 
   0 -10   2       84.22       77.57      6.56 o 
   1 -10   2       49.49       47.50      6.25 o 
   2 -10   2      478.78      485.21     11.74 o 
   3 -10   2      260.72      271.10     16.96 o 
   4 -10   2       70.61       77.16     25.59 o 
 -11  -9   2       64.84        0.38      8.26 o 
 -10  -9   2        1.03        2.77      8.76 o 
  -9  -9   2       70.97       64.87     12.36 o 
  -8  -9   2      115.41      114.49      9.18 o 
  -7  -9   2      307.20      320.39     11.21 o 
  -6  -9   2        1.60        1.71      8.09 o 
  -5  -9   2      272.29      266.54      5.37 o 
  -4  -9   2       15.65       17.92      2.41 o 
  -3  -9   2      804.96      835.12      9.61 o 
  -2  -9   2      141.24      130.91      5.22 o 
  -1  -9   2       74.39       88.84     11.09 o 
   0  -9   2      184.63      185.31      7.21 o 
   1  -9   2       14.36       22.17      7.89 o 
   2  -9   2        0.54       -1.35      3.85 o 
   3  -9   2      200.97      186.21      7.72 o 
   4  -9   2        3.77        3.40      6.68 o 
   5  -9   2       69.45       70.60     16.45 o 
 -11  -8   2        0.73        3.40      8.70 o 
 -10  -8   2       18.92       15.44      9.65 o 
  -9  -8   2       16.08        7.94      8.57 o 
  -8  -8   2      246.45      222.09     14.18 o 
  -7  -8   2      693.05      714.65     25.88 o 
  -6  -8   2       21.62       20.66      6.15 o 
  -5  -8   2       38.08       39.85      2.01 o 
  -4  -8   2      418.50      424.53      5.33 o 
  -3  -8   2      138.24      145.58      5.92 o 
  -2  -8   2       23.09       24.01      2.92 o 
  -1  -8   2       61.17       68.96      7.16 o 
   0  -8   2      348.94      327.77      9.27 o 
   1  -8   2      323.99      313.85      9.39 o 
   2  -8   2       33.18       30.82      4.65 o 
   3  -8   2      315.05      340.19     10.42 o 
   4  -8   2       62.08       73.43      8.20 o 
   5  -8   2      380.82      397.30      9.06 o 
   6  -8   2        0.43        6.75     12.04 o 
 -11  -7   2        3.45        0.19      6.30 o 
 -10  -7   2       97.67        8.20     13.81 o 
  -9  -7   2       19.16       13.11      8.32 o 
  -8  -7   2      123.85      118.51     11.09 o 
  -7  -7   2      535.93      543.87     14.18 o 
  -6  -7   2     2719.38     2779.97     62.88 o 
  -5  -7   2       45.06       42.82      1.68 o 
  -4  -7   2      830.92      849.16      7.20 o 
  -3  -7   2       70.02       78.26      5.92 o 
  -2  -7   2        7.74        3.97      2.45 o 
  -1  -7   2      802.03      796.36      8.53 o 
   0  -7   2     1028.66      999.35     12.76 o 
   1  -7   2       12.67       17.33      3.77 o 
   2  -7   2      290.88      287.89     14.15 o 
   3  -7   2       34.36       34.55      4.44 o 
   4  -7   2       10.24       13.73      3.55 o 
   5  -7   2      247.10      239.57      6.52 o 
   6  -7   2       79.45       79.05     23.70 o 
   7  -7   2       79.89       82.08     16.77 o 
 -11  -6   2        4.22        3.59      7.38 o 
 -10  -6   2        5.70        1.03      1.83 o 
  -9  -6   2       24.36       20.43      2.96 o 
  -8  -6   2      176.80      164.56      7.10 o 
  -7  -6   2      425.11      405.70      5.65 o 
  -6  -6   2     1448.54     1477.87     25.81 o 
  -5  -6   2       13.76       15.80      4.41 o 
  -4  -6   2      481.88      457.63      5.79 o 
  -3  -6   2       21.66       24.58      1.59 o 
  -2  -6   2     2978.34     3113.23     19.18 o 
  -1  -6   2     1062.07     1171.77      9.28 o 
   0  -6   2      465.87      432.12      5.75 o 
   1  -6   2      444.03      444.39      7.47 o 
   2  -6   2      139.75      140.02      5.20 o 
   3  -6   2      383.66      399.44     14.06 o 
   4  -6   2      149.27      145.62      4.99 o 
   5  -6   2      290.05      286.39      9.96 o 
   6  -6   2      256.43      251.23      7.52 o 
   7  -6   2       40.35       34.55     13.49 o 
   8  -6   2       99.03      107.65     12.38 o 
 -11  -5   2       59.11       68.46      4.23 o 
 -10  -5   2        2.95       -0.22      2.20 o 
  -9  -5   2       96.02       94.25      5.13 o 
  -8  -5   2      139.06      137.65      3.37 o 
  -7  -5   2       96.59       98.75      3.25 o 
  -6  -5   2       24.28       24.46      1.01 o 
  -5  -5   2     3470.88     3500.33     33.08 o 
  -4  -5   2      606.94      596.04     11.00 o 
  -3  -5   2      509.70      480.72      8.80 o 
  -2  -5   2      725.48      749.94      5.30 o 
  -1  -5   2        2.26        4.03      1.41 o 
   0  -5   2      140.47      162.51      3.73 o 
   1  -5   2     1337.64     1349.37     13.24 o 
   2  -5   2      842.81      846.34     10.50 o 
   3  -5   2      347.66      369.18      8.40 o 
   4  -5   2     1734.74     1720.23     18.32 o 
   5  -5   2       24.32       28.20      2.71 o 
   6  -5   2      241.94      260.86      5.08 o 
   7  -5   2      145.17      164.97     15.57 o 
   8  -5   2       62.16       64.48     10.25 o 
 -11  -4   2       46.38       42.64      4.59 o 
 -10  -4   2       70.99       75.69      3.97 o 
  -9  -4   2      175.55      178.69      8.31 o 
  -8  -4   2      158.64      150.79      3.60 o 
  -7  -4   2        5.63        3.20      2.17 o 
  -6  -4   2        4.53        2.05      1.00 o 
  -5  -4   2      443.86      386.96      7.39 o 
  -4  -4   2      300.47      280.17      6.87 o 
  -3  -4   2     5536.03     6029.81    226.54 o 
  -2  -4   2      274.69      311.18      2.58 o 
  -1  -4   2      545.65      518.86      4.05 o 
   0  -4   2     3240.29     3340.18     22.78 o 
   1  -4   2     1428.98     1407.27     14.37 o 
   2  -4   2       35.47       32.46      2.48 o 
   3  -4   2     1555.60     1643.05     15.89 o 
   4  -4   2      775.01      773.34      8.59 o 
   5  -4   2       74.28       63.26     10.78 o 
   6  -4   2       27.53       27.59      3.37 o 
   7  -4   2      162.89      163.95     14.06 o 
   8  -4   2      393.28      394.62     13.95 o 
   9  -4   2       19.86       15.14     10.62 o 
 -11  -3   2        1.22       -1.01      3.36 o 
 -10  -3   2      299.88      297.61      6.73 o 
  -9  -3   2       31.80       24.28      3.52 o 
  -8  -3   2        9.70        6.49      2.91 o 
  -7  -3   2      231.70      238.21      4.50 o 
  -6  -3   2      332.12      317.61      4.26 o 
  -5  -3   2     1450.75     1472.33     10.38 o 
  -4  -3   2     1279.66     1302.24     12.58 o 
  -3  -3   2     2598.85     2530.33     21.66 o 
  -2  -3   2       11.05       10.71      2.01 o 
  -1  -3   2     1243.38     1294.42      8.65 o 
   0  -3   2     2612.90     2672.11     17.23 o 
   1  -3   2      323.28      265.78      4.58 o 
   2  -3   2       92.99       98.76      9.93 o 
   3  -3   2     1044.85      999.68     10.56 o 
   4  -3   2        0.03        0.00      3.59 o 
   5  -3   2     1439.77     1477.45     26.41 o 
   6  -3   2        4.08        1.07      6.24 o 
   7  -3   2      180.14      188.47      3.58 o 
   8  -3   2        0.71        5.84      6.30 o 
   9  -3   2      321.09      314.69     15.99 o 
 -11  -2   2        0.27       -0.67      5.48 o 
 -10  -2   2        7.71        7.19      3.27 o 
  -9  -2   2        5.28        4.45      2.75 o 
  -8  -2   2      362.13      387.24      6.46 o 
  -7  -2   2      535.96      527.41      6.35 o 
  -6  -2   2      686.53      691.99      9.82 o 
  -5  -2   2      278.37      323.03      5.73 o 
  -4  -2   2      617.38      588.03      5.89 o 
  -3  -2   2     2976.39     3248.58     83.31 o 
  -2  -2   2     2966.11     2904.10     32.15 o 
  -1  -2   2     3680.26     3940.67    137.37 o 
   0  -2   2       81.33       86.31      1.77 o 
   1  -2   2      756.15      785.77      5.12 o 
   2  -2   2     2477.04     2769.41     21.55 o 
   3  -2   2     2868.65     2795.99     35.05 o 
   4  -2   2      466.78      471.98     16.33 o 
   5  -2   2     1595.07     1599.56     26.22 o 
   6  -2   2      412.49      397.89     11.50 o 
   7  -2   2      428.53      420.76      6.07 o 
   8  -2   2      115.26      125.01      4.12 o 
   9  -2   2      674.71      670.67     38.42 o 
  10  -2   2      101.73       91.15     10.31 o 
 -11  -1   2       19.54        6.11      6.59 o 
 -10  -1   2        8.31        6.05      3.70 o 
  -9  -1   2       51.11       48.30      4.05 o 
  -8  -1   2      494.15      510.24     15.60 o 
  -7  -1   2      754.92      764.52     10.32 o 
  -6  -1   2     2121.92     2092.69     19.79 o 
  -5  -1   2     3469.36     3390.32     39.71 o 
  -4  -1   2      669.10      655.23      9.08 o 
  -3  -1   2     1395.93     1489.91     11.12 o 
  -2  -1   2     3746.17     4027.43    119.90 o 
  -1  -1   2     6664.51     7459.54    109.03 o 
   0  -1   2     1040.95     1039.96     11.89 o 
   1  -1   2        4.96       -0.26      2.74 o 
   2  -1   2     2051.55     2470.33     19.67 o 
   4  -1   2      547.58      533.30      5.31 o 
   5  -1   2        0.58        2.49      1.55 o 
   6  -1   2      988.78     1011.65      9.13 o 
   7  -1   2        6.63        7.95      3.02 o 
   8  -1   2      312.60      307.10      4.80 o 
   9  -1   2      185.02      197.34      6.05 o 
  10  -1   2      213.98      210.72     11.15 o 
 -11   0   2      172.92      184.13      9.59 o 
 -10   0   2       12.08        9.53      4.52 o 
  -9   0   2       27.87       19.19      9.67 o 
  -8   0   2       28.29       27.15      6.11 o 
  -7   0   2      445.94      432.51     12.23 o 
  -6   0   2       37.98       40.72      5.86 o 
  -5   0   2     1547.17     1500.40     20.87 o 
  -4   0   2      236.21      248.22      6.55 o 
  -3   0   2     1638.10     1565.10     30.29 o 
  -2   0   2     4482.79     4402.87     32.18 o 
  -1   0   2      213.70      226.32      2.40 o 
   1   0   2     1600.26     1548.88     16.01 o 
   2   0   2      360.79      334.75      2.66 o 
   3   0   2      161.59      172.58     10.69 o 
   4   0   2       24.23       20.18      1.85 o 
   5   0   2      167.30      179.43      4.30 o 
   6   0   2      804.00      781.02      8.36 o 
   7   0   2        6.38        7.81      1.95 o 
   8   0   2     1073.05     1080.27     11.65 o 
   9   0   2        5.74        4.60      2.25 o 
  10   0   2      241.44      251.07     10.50 o 
  11   0   2        0.11       -1.66      5.72 o 
 -10   1   2        9.17        7.11      5.02 o 
  -9   1   2       93.10      106.50      7.87 o 
  -8   1   2        0.44       -4.22      6.37 o 
  -7   1   2       37.57       28.30      7.44 o 
  -6   1   2     1103.88     1171.84     20.87 o 
  -5   1   2     2649.61     2660.52     44.41 o 
  -4   1   2      320.22      328.27     18.75 o 
  -3   1   2     4441.67     4207.73     35.10 o 
  -2   1   2     2933.67     2974.29     23.58 o 
  -1   1   2     2998.09     2905.61     22.38 o 
   0   1   2     1989.03     1895.78     20.99 o 
   1   1   2     6556.60     6858.06     70.35 o 
   2   1   2      252.17      272.04      3.44 o 
   3   1   2        5.40        6.01      0.98 o 
   4   1   2       68.77       86.13      2.68 o 
   5   1   2        5.48       11.73      1.75 o 
   6   1   2      521.20      511.63      6.41 o 
   7   1   2      282.50      288.88      4.97 o 
   8   1   2      520.67      495.38     14.42 o 
   9   1   2      243.88      250.80      5.31 o 
  10   1   2      110.10      125.41      4.63 o 
  11   1   2        1.11       -0.43      5.85 o 
 -10   2   2       88.65       97.46     21.62 o 
  -9   2   2        9.94        6.60      4.15 o 
  -8   2   2      138.56      139.82     11.60 o 
  -7   2   2       16.71        4.54     10.65 o 
  -6   2   2      253.21      250.46     11.16 o 
  -5   2   2      486.41      499.24      9.14 o 
  -4   2   2      352.17      331.77     15.57 o 
  -3   2   2      350.13      324.33      5.93 o 
  -2   2   2     6845.36     6810.07     55.18 o 
  -1   2   2    65997.32    57085.98    549.62 o 
   0   2   2     2018.15     2097.20     17.81 o 
   1   2   2     1069.27      962.12      8.15 o 
   2   2   2     1082.01     1042.02      7.69 o 
   3   2   2     1007.38      934.60      5.86 o 
   4   2   2      256.64      273.69      3.26 o 
   5   2   2      163.23      122.36      2.87 o 
   6   2   2      216.07      246.60      9.71 o 
   7   2   2      428.73      441.44      7.46 o 
   8   2   2        0.57        3.90      2.67 o 
   9   2   2      301.36      315.77     14.68 o 
  10   2   2      130.63      132.66      5.29 o 
  11   2   2       65.13       50.87     36.50 o 
 -10   3   2       75.96       90.78     14.94 o 
  -9   3   2       24.87       28.68     18.09 o 
  -8   3   2      138.20      144.42     13.18 o 
  -7   3   2        0.17       -0.88      6.30 o 
  -6   3   2       26.36       21.87      7.88 o 
  -5   3   2       36.89       45.81      5.30 o 
  -4   3   2      341.01      322.55      8.87 o 
  -3   3   2     1140.56     1155.70     12.97 o 
  -2   3   2    10546.02    10874.61    107.42 o 
  -1   3   2     6206.19     6299.92     52.79 o 
   0   3   2      311.11      275.14      5.26 o 
   1   3   2      731.10      818.12      9.20 o 
   2   3   2     1183.00     1186.19      9.05 o 
   3   3   2      988.31      907.99      7.36 o 
   4   3   2        3.53       23.02      1.89 o 
   5   3   2      137.86      105.29      2.80 o 
   6   3   2      206.87      227.90      3.87 o 
   7   3   2      102.54      107.31      4.18 o 
   8   3   2       29.62       33.64      3.67 o 
   9   3   2      434.34      415.07      6.73 o 
  10   3   2        2.53        2.00      3.27 o 
  11   3   2      282.35      280.25      8.25 o 
  -9   4   2       74.03       77.98     14.94 o 
  -8   4   2       26.96       27.23     11.28 o 
  -7   4   2      157.76      157.47     21.12 o 
  -6   4   2      211.96      218.62     13.11 o 
  -5   4   2       35.53       43.79      6.13 o 
  -4   4   2        3.93        8.29      5.17 o 
  -3   4   2       73.22       78.73      9.99 o 
  -2   4   2     8337.33     8082.83     70.12 o 
  -1   4   2     4938.48     5137.25     46.96 o 
   0   4   2     1922.33     1918.60     18.53 o 
   1   4   2      289.65      302.11      6.08 o 
   2   4   2      682.57      652.55      6.38 o 
   3   4   2       52.22       62.11      5.02 o 
   4   4   2     2293.19     2355.03     14.31 o 
   5   4   2       26.41       39.47      4.11 o 
   6   4   2      699.73      731.49      6.92 o 
   7   4   2        6.10        7.74      2.36 o 
   8   4   2      156.20      171.43      6.37 o 
   9   4   2      342.70      342.13      6.75 o 
  10   4   2      143.30      156.25      5.12 o 
  11   4   2       53.71       48.69      5.93 o 
  12   4   2        1.38       -1.64      3.35 o 
  -8   5   2       36.59       47.59     13.55 o 
  -7   5   2      103.44      110.82     14.25 o 
  -6   5   2        3.11        3.22      7.88 o 
  -5   5   2       52.18       47.77      7.00 o 
  -4   5   2       65.48       68.66      6.83 o 
  -3   5   2     1419.60     1435.38     18.00 o 
  -2   5   2      454.05      443.14     14.06 o 
  -1   5   2       62.63       85.53      7.15 o 
   0   5   2     1829.01     1811.54     18.98 o 
   1   5   2      312.90      319.71      4.76 o 
   2   5   2      746.35      707.66      7.10 o 
   3   5   2        0.86        1.30      1.77 o 
   4   5   2     3318.62     3318.10     19.80 o 
   5   5   2       87.33       75.09      3.99 o 
   6   5   2      983.80      926.02      7.89 o 
   7   5   2        0.75        0.00      1.97 o 
   8   5   2       62.52       80.50      3.90 o 
   9   5   2       18.11       14.55      3.84 o 
  10   5   2      242.17      224.20      7.16 o 
  11   5   2        1.25        3.27      3.15 o 
  12   5   2       53.51       47.21      5.03 o 
  -8   6   2       66.58       67.89     25.91 o 
  -7   6   2      167.00      140.33     16.52 o 
  -6   6   2      118.74      129.61     14.56 o 
  -5   6   2      544.83      564.88     30.54 o 
  -4   6   2        0.48        3.61      5.12 o 
  -3   6   2      113.82      138.38      7.79 o 
  -2   6   2      228.91      231.97      7.95 o 
  -1   6   2       51.82       49.69      5.14 o 
   0   6   2      202.65      174.18     17.36 o 
   1   6   2     2106.32     2071.20     16.28 o 
   2   6   2      151.33      133.56      3.73 o 
   3   6   2      554.41      522.09      5.94 o 
   4   6   2       48.53       44.57      2.79 o 
   5   6   2     1216.54     1237.64      9.21 o 
   6   6   2       36.94       43.09      2.63 o 
   7   6   2      281.35      276.11      4.69 o 
   8   6   2        8.48       13.51      3.01 o 
   9   6   2      447.53      424.77      8.45 o 
  10   6   2      314.65      295.74      6.22 o 
  11   6   2       38.71       33.25      4.65 o 
  12   6   2       44.03       45.33      9.56 o 
  -7   7   2        1.28       -3.47     11.35 o 
  -6   7   2       12.48       11.98     11.60 o 
  -5   7   2       46.95       36.29      8.47 o 
  -4   7   2      425.43      423.96     20.61 o 
  -3   7   2       23.42       21.63      7.68 o 
  -2   7   2       65.44       63.16      8.03 o 
  -1   7   2      946.83      913.67     11.65 o 
   0   7   2       82.72       85.58      6.60 o 
   1   7   2      326.51      310.36      6.44 o 
   2   7   2       82.93       76.89      5.89 o 
   3   7   2     1287.56     1244.70     11.50 o 
   4   7   2       48.60       44.85      3.18 o 
   5   7   2      589.41      632.66      7.57 o 
   6   7   2       21.96       22.20      2.64 o 
   7   7   2       38.83       50.74      2.90 o 
   8   7   2      126.76      144.10     16.43 o 
   9   7   2      155.64      149.95      6.15 o 
  10   7   2       21.33       21.53      4.37 o 
  11   7   2       51.29       42.16     13.16 o 
  -6   8   2      233.31      246.83      9.78 o 
  -5   8   2       12.43        6.72      5.06 o 
  -4   8   2      161.75      161.20     15.48 o 
  -3   8   2       58.28       50.33      5.46 o 
  -2   8   2      427.36      421.82      8.60 o 
  -1   8   2       14.03       19.04      4.98 o 
   0   8   2      833.40      837.08     11.57 o 
   1   8   2      279.57      280.28      7.45 o 
   2   8   2      191.21      186.27      5.90 o 
   3   8   2      656.49      647.97      9.64 o 
   4   8   2      349.26      349.20      6.11 o 
   5   8   2        1.20        2.52      2.47 o 
   6   8   2        1.99        1.07      1.92 o 
   7   8   2       41.54       42.80      3.42 o 
   8   8   2       94.65       92.73      3.94 o 
   9   8   2      337.59      323.57      6.64 o 
  10   8   2       12.72        6.14      5.08 o 
  11   8   2      176.37      198.39     13.74 o 
  -5   9   2        3.11        9.57      5.80 o 
  -4   9   2        0.92       -0.81      3.70 o 
  -3   9   2        2.72        0.40      3.72 o 
  -2   9   2      394.33      403.09     11.35 o 
  -1   9   2      142.11      155.53      6.55 o 
   0   9   2      160.13      154.33      6.22 o 
   1   9   2       62.05       62.15      4.94 o 
   2   9   2      251.48      238.35      6.30 o 
   3   9   2       13.53       16.02      3.47 o 
   4   9   2      351.85      346.79      7.57 o 
   5   9   2       42.44       52.20      4.05 o 
   6   9   2      103.55       99.00      3.72 o 
   7   9   2       81.81       86.86      3.61 o 
   8   9   2      128.70      116.74      5.93 o 
   9   9   2       21.13       13.60      4.82 o 
  10   9   2       73.13       65.86     43.25 o 
  11   9   2        9.20       -1.45      7.69 o 
  -4  10   2       10.43       15.30      7.17 o 
  -3  10   2       47.65       47.48      6.56 o 
  -2  10   2       35.07       39.05      5.89 o 
  -1  10   2      535.13      517.52     15.95 o 
   0  10   2      395.43      385.67     11.42 o 
   1  10   2      111.92      115.19      6.06 o 
   2  10   2      276.76      262.89      9.68 o 
   3  10   2      444.11      440.66      7.93 o 
   4  10   2      218.96      216.05      5.84 o 
   5  10   2       16.42       17.46      3.31 o 
   6  10   2      149.06      143.03      7.16 o 
   7  10   2       14.02       10.76      3.41 o 
   8  10   2       59.32       59.62     33.25 o 
   9  10   2       16.31       13.03      7.82 o 
  10  10   2       80.29       68.08     20.49 o 
  -3  11   2       10.07       13.17      7.40 o 
  -2  11   2       22.58       16.54      7.74 o 
  -1  11   2      170.37      175.80      8.25 o 
   0  11   2        0.45        5.67      5.27 o 
   1  11   2      141.48      164.03     11.22 o 
   2  11   2       63.38       56.07      6.25 o 
   3  11   2       90.64       81.12      5.90 o 
   4  11   2      141.64      142.84      5.80 o 
   5  11   2        7.93       12.28      4.15 o 
   6  11   2      103.67      104.24      5.26 o 
   7  11   2      115.43      113.17     59.76 o 
   8  11   2       15.98       10.12      6.24 o 
   9  11   2        1.45       -0.57      7.94 o 
  10  11   2        7.69        0.38      8.01 o 
  -1  12   2        6.80        6.40      9.02 o 
   0  12   2       29.42       21.34     10.27 o 
   1  12   2      214.87      205.05      8.50 o 
   2  12   2        9.42       10.82      6.29 o 
   3  12   2       32.49       25.37      5.06 o 
   4  12   2       73.30       71.05      5.89 o 
   5  12   2      673.21      659.17     13.43 o 
   6  12   2        5.01        3.37      3.08 o 
   7  12   2       78.09       72.33     18.35 o 
   8  12   2        3.64        0.69      8.76 o 
   9  12   2        1.29        0.88      9.01 o 
   1  13   2      115.89      128.65     10.14 o 
   2  13   2       39.61       11.94     13.65 o 
   3  13   2       17.82       12.53     15.60 o 
   4  13   2      149.24      128.81      7.73 o 
   5  13   2      118.43      111.96     16.74 o 
   6  13   2        4.86        1.20      7.50 o 
  -4 -13   3       45.12        0.32      7.88 o 
  -8 -12   3       14.65       21.36      9.51 o 
  -7 -12   3       73.05       60.51     12.24 o 
  -6 -12   3        0.03       -6.29      7.33 o 
  -5 -12   3       16.64       26.73     18.66 o 
  -4 -12   3       17.76       17.28      6.24 o 
  -3 -12   3       18.51       15.81     12.32 o 
  -2 -12   3        0.78       -3.51      6.15 o 
  -1 -12   3      174.79      179.40     11.23 o 
   0 -12   3       19.13        5.28      5.72 o 
  -9 -11   3        2.01      -11.73     11.73 o 
  -8 -11   3       20.35        7.87      7.88 o 
  -7 -11   3       11.49       10.28      8.13 o 
  -6 -11   3       79.25       83.19      9.47 o 
  -5 -11   3       37.62       31.75      4.20 o 
  -4 -11   3        0.35        2.15      2.99 o 
  -3 -11   3       53.12       49.97      8.70 o 
  -2 -11   3       68.80       69.11      7.63 o 
  -1 -11   3       31.19       32.37      6.01 o 
   0 -11   3        1.60        0.19      5.71 o 
   1 -11   3      330.32      336.64     16.26 o 
   2 -11   3       17.23       23.16      8.54 o 
 -10 -10   3       73.55       60.14     14.56 o 
  -9 -10   3        0.13        0.44      8.07 o 
  -8 -10   3      107.67       89.96     13.93 o 
  -7 -10   3        1.51       -4.89      7.49 o 
  -6 -10   3      101.75      124.60      9.65 o 
  -5 -10   3        0.96        0.72      2.32 o 
  -4 -10   3      130.45      135.54      4.53 o 
  -3 -10   3        1.74        3.19      3.37 o 
  -2 -10   3      317.29      340.73     23.07 o 
  -1 -10   3       11.07       14.52      5.76 o 
   0 -10   3       17.62       18.85      5.30 o 
   1 -10   3      104.20      102.71      7.21 o 
   2 -10   3      448.46      455.13     29.16 o 
   3 -10   3      151.44      151.13      8.04 o 
 -10  -9   3       32.06       29.38     12.04 o 
  -9  -9   3        6.60       14.63     10.02 o 
  -8  -9   3      266.96      278.63     24.84 o 
  -7  -9   3       12.98       -0.19      4.39 o 
  -6  -9   3      114.13      119.33      8.76 o 
  -5  -9   3       41.34       37.87      1.88 o 
  -4  -9   3       73.49       83.09      3.33 o 
  -3  -9   3       80.00       79.23      4.13 o 
  -2  -9   3      114.97      127.63      5.78 o 
  -1  -9   3        8.53       12.45      4.20 o 
   0  -9   3      367.76      380.51     10.36 o 
   1  -9   3        1.42       -1.68      3.64 o 
   2  -9   3      308.25      301.75     12.67 o 
   3  -9   3        0.15       -0.21      4.10 o 
   4  -9   3      391.45      377.75      9.58 o 
   5  -9   3       16.67       29.63     14.12 o 
 -11  -8   3       58.51        3.78      9.58 o 
 -10  -8   3        5.87       10.91      9.71 o 
  -9  -8   3      119.42      125.83     20.42 o 
  -8  -8   3        3.70        1.89      7.38 o 
  -7  -8   3       95.51       93.18      8.02 o 
  -6  -8   3      180.31      194.71     10.86 o 
  -5  -8   3      116.78      114.55     11.32 o 
  -4  -8   3       28.12       26.22      2.04 o 
  -3  -8   3      414.66      405.28      7.11 o 
  -2  -8   3      367.40      345.51      6.12 o 
  -1  -8   3      645.24      646.24     11.75 o 
   0  -8   3      524.82      517.60     10.68 o 
   1  -8   3      170.52      164.59      6.33 o 
   2  -8   3      137.32      154.37      9.17 o 
   3  -8   3      248.14      256.44      9.33 o 
   4  -8   3      203.95      217.60      7.24 o 
   5  -8   3       27.69       43.18     21.50 o 
   6  -8   3       49.53       49.04     15.07 o 
 -11  -7   3       17.55        4.98      8.76 o 
 -10  -7   3       34.59        2.58      7.82 o 
  -9  -7   3       30.72       41.98     10.28 o 
  -8  -7   3      187.09      196.56     13.18 o 
  -7  -7   3     1688.41     1688.07     31.83 o 
  -6  -7   3      270.06      286.77      9.47 o 
  -5  -7   3        2.05        4.25      4.28 o 
  -4  -7   3       39.92       41.97      3.82 o 
  -3  -7   3      951.06      921.86      9.45 o 
  -2  -7   3        0.02        2.90      2.21 o 
  -1  -7   3     1000.87      955.87     10.56 o 
   0  -7   3        2.64        0.80      3.11 o 
   1  -7   3      382.95      378.08      7.57 o 
   2  -7   3       34.24       29.87      3.96 o 
   3  -7   3       41.97       35.34      5.57 o 
   4  -7   3       36.56       38.94      3.82 o 
   5  -7   3      214.69      206.13     11.85 o 
   6  -7   3       85.64       88.57     15.44 o 
   7  -7   3        5.45        3.38      7.89 o 
 -10  -6   3       56.57       60.14     10.78 o 
  -9  -6   3       40.04       33.71      1.99 o 
  -8  -6   3      607.45      609.72     17.84 o 
  -7  -6   3      890.21      922.01     21.18 o 
  -6  -6   3        1.18       -0.06      4.35 o 
  -5  -6   3        7.96        8.88      4.30 o 
  -4  -6   3      225.44      240.30      7.04 o 
  -3  -6   3      146.33      147.84      3.07 o 
  -2  -6   3       95.33      118.40      4.36 o 
  -1  -6   3      171.96      157.15      6.10 o 
   0  -6   3        1.72        3.12      3.12 o 
   1  -6   3     2548.50     2491.87     23.66 o 
   2  -6   3       18.81       20.87      4.40 o 
   3  -6   3      768.10      735.79     12.36 o 
   4  -6   3       32.50       35.02      3.15 o 
   5  -6   3      369.04      380.44      7.94 o 
   6  -6   3       24.09       14.31     10.97 o 
   7  -6   3      233.48      233.29     15.57 o 
 -10  -5   3      188.65      190.20      4.81 o 
  -9  -5   3        5.51        3.44      1.86 o 
  -8  -5   3      621.78      620.44      5.80 o 
  -7  -5   3     1172.42     1183.21      7.73 o 
  -6  -5   3       46.61       56.86      7.56 o 
  -5  -5   3      127.23      126.02      8.38 o 
  -4  -5   3     1573.36     1568.80     16.87 o 
  -3  -5   3       63.61       71.56      3.28 o 
  -2  -5   3       82.11      104.78      2.52 o 
  -1  -5   3      515.18      477.01      5.58 o 
   0  -5   3      707.38      728.78      7.23 o 
   1  -5   3      324.49      305.93      8.48 o 
   2  -5   3     1409.46     1449.35     15.48 o 
   3  -5   3     1155.48     1169.91     12.19 o 
   4  -5   3      428.97      396.29     16.77 o 
   5  -5   3      177.49      179.17      4.60 o 
   6  -5   3        0.47        0.96      4.57 o 
   7  -5   3      217.56      191.60     11.69 o 
   8  -5   3       37.34       27.49      9.37 o 
 -11  -4   3       39.63       29.61      4.79 o 
 -10  -4   3      237.02      220.07      5.81 o 
  -9  -4   3      312.03      301.30      7.78 o 
  -8  -4   3        2.04        3.36      2.45 o 
  -7  -4   3      230.06      234.37      3.52 o 
  -6  -4   3      784.35      816.54      8.61 o 
  -5  -4   3       32.74       29.75      5.80 o 
  -4  -4   3     1939.66     1939.60     26.67 o 
  -3  -4   3      108.48      114.00      5.30 o 
  -2  -4   3     3306.49     3500.93     18.78 o 
  -1  -4   3        0.16        2.62      3.04 o 
   0  -4   3      542.40      492.49      4.78 o 
   1  -4   3      180.37      198.91      4.63 o 
   2  -4   3      698.84      658.58      7.23 o 
   3  -4   3      452.46      453.86      5.97 o 
   4  -4   3     1691.12     1729.55     16.17 o 
   5  -4   3      309.85      311.80      4.90 o 
   6  -4   3      118.56      122.86     10.28 o 
   7  -4   3       52.64       62.63      8.47 o 
   8  -4   3      160.63      152.50     13.46 o 
   9  -4   3        6.29       14.23      8.57 o 
 -11  -3   3       77.65       83.70      8.64 o 
 -10  -3   3       24.60       24.04      4.01 o 
  -9  -3   3      250.35      256.26      5.20 o 
  -8  -3   3       25.38       23.64      2.57 o 
  -7  -3   3       56.34       51.67      3.04 o 
  -6  -3   3       62.46       69.18      2.46 o 
  -5  -3   3     1693.58     1670.38     11.20 o 
  -4  -3   3      454.81      423.26      4.70 o 
  -3  -3   3     5986.34     6199.93     76.40 o 
  -2  -3   3      394.59      372.08      5.80 o 
  -1  -3   3      117.91      122.51      2.10 o 
   0  -3   3     2044.40     2180.39     14.79 o 
   1  -3   3     3664.81     4006.67     25.26 o 
   2  -3   3      778.91      761.84      7.70 o 
   3  -3   3     4266.55     4577.97     63.29 o 
   4  -3   3     4599.37     4998.74    115.52 o 
   5  -3   3        7.99        4.05      2.11 o 
   6  -3   3      748.81      707.20     21.53 o 
   7  -3   3        2.43        2.46      5.28 o 
   8  -3   3       98.11       99.32      9.30 o 
   9  -3   3       17.86       16.53      8.06 o 
 -11  -2   3       52.83       44.52      6.24 o 
 -10  -2   3       56.78       57.78      5.72 o 
  -9  -2   3        2.94        5.39      3.06 o 
  -8  -2   3       10.84        8.13      2.56 o 
  -7  -2   3     1130.47     1111.45     35.11 o 
  -6  -2   3      236.30      236.69      4.99 o 
  -5  -2   3      303.09      298.79      6.36 o 
  -4  -2   3        9.10       14.13      1.80 o 
  -3  -2   3     2699.25     2866.30     22.15 o 
  -2  -2   3     1645.57     1629.23      8.96 o 
  -1  -2   3     3795.64     3953.51     74.96 o 
   0  -2   3      417.99      420.42      4.47 o 
   1  -2   3      586.41      595.34      4.58 o 
   2  -2   3     2222.17     1970.05    353.87 o 
   3  -2   3     2245.85     2334.35     36.94 o 
   4  -2   3      195.45      185.41      7.21 o 
   5  -2   3      119.24      124.35     11.41 o 
   6  -2   3      280.18      270.08      8.91 o 
   7  -2   3      419.67      403.18     20.87 o 
   8  -2   3     1190.49     1186.59     19.49 o 
   9  -2   3      143.65      159.65     16.20 o 
  10  -2   3       32.26       37.84     11.60 o 
 -11  -1   3        0.64       -3.98     11.91 o 
 -10  -1   3        1.04        1.22      4.78 o 
  -9  -1   3        9.05        9.48      3.66 o 
  -8  -1   3      302.66      268.21      7.08 o 
  -7  -1   3      670.56      674.60      9.93 o 
  -6  -1   3      535.35      507.91     10.34 o 
  -5  -1   3     1838.05     1888.16     23.32 o 
  -4  -1   3      795.14      784.83      7.24 o 
  -3  -1   3     1997.03     1916.94     14.04 o 
  -2  -1   3     7340.71     8301.81     60.13 o 
  -1  -1   3       61.53       58.96      6.87 o 
   0  -1   3     1961.81     1846.11     13.44 o 
   1  -1   3     1138.30     1187.55     16.08 o 
   2  -1   3     2921.35     2929.00     33.79 o 
   3  -1   3      280.36      332.97      8.13 o 
   4  -1   3       11.41       17.78      7.75 o 
   5  -1   3     1515.96     1491.71     11.41 o 
   6  -1   3       36.83       36.68      2.63 o 
   7  -1   3     1494.60     1457.91     12.45 o 
   8  -1   3      244.59      235.61      6.19 o 
   9  -1   3        3.80       10.03      6.78 o 
  10  -1   3       34.12       39.15      8.26 o 
 -11   0   3        4.20        2.70      6.47 o 
 -10   0   3        0.89        4.10      3.79 o 
  -9   0   3       51.18       40.68      5.18 o 
  -8   0   3      292.86      300.96      7.55 o 
  -7   0   3       17.16       16.20      5.86 o 
  -6   0   3     1037.06     1011.22     17.27 o 
  -5   0   3     1234.56     1166.71     12.32 o 
  -4   0   3     3365.62     3216.30     26.34 o 
  -3   0   3      122.91      125.77      3.10 o 
  -2   0   3      558.08      619.66      6.92 o 
  -1   0   3     3209.29     3129.28     22.44 o 
   0   0   3       86.89       90.46      5.17 o 
   1   0   3     4996.50     4772.94     44.63 o 
   2   0   3     1339.85     1367.88     13.07 o 
   3   0   3      791.41      793.41     12.36 o 
   4   0   3       11.72       22.37      4.26 o 
   5   0   3     1340.67     1310.46     10.57 o 
   6   0   3      813.97      838.91      7.76 o 
   7   0   3     1246.77     1295.03     12.00 o 
   8   0   3      117.38      116.74      2.95 o 
   9   0   3      413.47      422.51      7.48 o 
  10   0   3        5.73       -0.25      4.59 o 
  11   0   3       71.29       42.86     33.76 o 
 -10   1   3       61.18       61.84     11.22 o 
  -9   1   3      290.71      274.68     24.18 o 
  -8   1   3       10.16       14.63      7.06 o 
  -7   1   3      816.77      791.14     17.59 o 
  -6   1   3     1502.17     1533.61     17.43 o 
  -5   1   3      102.03      101.07      4.79 o 
  -4   1   3     1036.54      963.08     10.58 o 
  -3   1   3     1528.01     1505.66     14.84 o 
  -2   1   3      462.47      506.26      6.35 o 
  -1   1   3      205.03      229.74      4.30 o 
   0   1   3     9864.68    10485.65     80.68 o 
   1   1   3     1046.15     1008.27      8.80 o 
   2   1   3     8931.34     9187.00     72.01 o 
   3   1   3     1055.41     1059.03      7.74 o 
   4   1   3     1820.64     1847.61     11.43 o 
   5   1   3        1.31        2.58      1.91 o 
   6   1   3      312.11      291.09     10.59 o 
   7   1   3      181.13      172.86      5.12 o 
   8   1   3      100.35      101.14      3.45 o 
   9   1   3        0.98        0.95      3.46 o 
  10   1   3      113.61       92.35     55.88 o 
  11   1   3       46.13       34.44     27.93 o 
 -10   2   3        0.02        6.87      9.33 o 
  -9   2   3      177.86      160.44     13.62 o 
  -8   2   3        8.85       12.80      8.07 o 
  -7   2   3       12.61        9.58     11.28 o 
  -6   2   3        7.33        8.51      5.20 o 
  -5   2   3      457.80      443.56     10.11 o 
  -4   2   3      791.08      809.53     11.87 o 
  -3   2   3     2142.93     2166.93     21.38 o 
  -2   2   3     6962.61     7142.56     58.25 o 
  -1   2   3     1617.97     1745.20     15.56 o 
   0   2   3     4221.98     4031.13     31.56 o 
   1   2   3     1131.93     1088.58      9.93 o 
   2   2   3      861.27      795.01      8.06 o 
   3   2   3     1921.55     1997.96     13.23 o 
   4   2   3      178.92      165.49      3.20 o 
   5   2   3      104.83      110.41      2.72 o 
   6   2   3     1508.44     1488.58     14.98 o 
   7   2   3       41.11       37.87      3.08 o 
   8   2   3      329.70      325.41      5.41 o 
   9   2   3      139.40      140.69      5.45 o 
  10   2   3      276.62      291.76     12.83 o 
  11   2   3        2.35       -0.35      7.22 o 
  -9   3   3       29.83       28.18     10.91 o 
  -8   3   3      108.27      110.13     12.48 o 
  -7   3   3      403.02      423.62     16.33 o 
  -6   3   3       59.85       57.30      6.46 o 
  -5   3   3      328.23      315.78      8.48 o 
  -4   3   3       11.33        9.98      4.86 o 
  -3   3   3       73.00       73.53      4.82 o 
  -2   3   3     2494.08     2553.54     23.16 o 
  -1   3   3    11079.28    11667.04     97.64 o 
   0   3   3       23.92       16.84      5.12 o 
   1   3   3       13.70       16.36      3.28 o 
   2   3   3       64.99       61.60      3.86 o 
   3   3   3       77.71       54.32      2.25 o 
   4   3   3      196.37      147.25      5.41 o 
   5   3   3      752.41      682.17      6.13 o 
   6   3   3      887.20      845.92     10.54 o 
   7   3   3      477.67      484.71      8.65 o 
   8   3   3      105.47      109.24      7.03 o 
   9   3   3      138.34      155.52      8.72 o 
  10   3   3       78.78       86.62      4.83 o 
  11   3   3       36.85       36.37      4.26 o 
  -9   4   3       16.66       20.55     11.91 o 
  -8   4   3      177.39      171.91     15.07 o 
  -7   4   3        1.55       -1.32      7.31 o 
  -6   4   3       40.11       39.38      6.82 o 
  -5   4   3       15.95       17.70      5.45 o 
  -4   4   3      486.88      510.97     11.98 o 
  -3   4   3      192.01      169.39      7.94 o 
  -2   4   3     2980.32     3051.60     50.65 o 
  -1   4   3     9623.71     9902.63    110.54 o 
   0   4   3      305.89      342.53      6.20 o 
   1   4   3      396.27      396.22      9.58 o 
   2   4   3     1393.49     1428.96     10.73 o 
   3   4   3      465.26      419.65      5.99 o 
   4   4   3     1155.46     1211.84     10.04 o 
   5   4   3     2835.02     2810.12     17.22 o 
   6   4   3        3.53        1.55      1.93 o 
   7   4   3      382.96      390.23      8.18 o 
   8   4   3      100.44      113.37      4.96 o 
   9   4   3       35.39       36.48      4.30 o 
  10   4   3       19.15       18.34      3.58 o 
  11   4   3      119.42      125.66      5.93 o 
  12   4   3       23.64       27.44      7.64 o 
  -8   5   3       28.22       32.72     12.86 o 
  -7   5   3        1.46       -6.49      9.39 o 
  -6   5   3      241.69      234.92     12.60 o 
  -5   5   3      332.74      345.21     11.25 o 
  -4   5   3      137.09      151.85      8.11 o 
  -3   5   3      248.19      255.58      8.48 o 
  -2   5   3     2306.82     2315.04     38.08 o 
  -1   5   3        5.76        5.04      4.95 o 
   0   5   3     5445.34     5414.64     46.89 o 
   1   5   3      114.78      102.85      4.30 o 
   2   5   3      213.46      193.54      3.99 o 
   3   5   3     1258.68     1311.95     11.19 o 
   4   5   3     1292.19     1540.56     12.55 o 
   5   5   3       10.48        4.44      2.14 o 
   6   5   3      261.01      263.13      4.11 o 
   7   5   3      376.07      386.28      5.41 o 
   8   5   3      357.07      354.55      7.71 o 
   9   5   3      795.03      773.13     15.31 o 
  10   5   3        5.49        4.62      3.49 o 
  11   5   3       80.94       89.27      5.10 o 
  12   5   3       13.21       21.82      4.49 o 
  -8   6   3        1.21        7.69     12.17 o 
  -7   6   3       21.25       12.17     11.41 o 
  -6   6   3      229.82      237.36     11.79 o 
  -5   6   3      479.74      484.55     13.21 o 
  -4   6   3      498.85      487.26     12.38 o 
  -3   6   3      583.79      557.30     13.98 o 
  -2   6   3       65.92       75.10      6.48 o 
  -1   6   3       68.35       73.89      5.79 o 
   0   6   3      822.23      805.59     11.32 o 
   1   6   3     1940.84     1967.15     19.70 o 
   2   6   3     1272.34     1241.90     11.00 o 
   3   6   3      577.40      572.92      7.29 o 
   4   6   3      255.70      276.48      5.76 o 
   5   6   3       50.18       52.47      3.47 o 
   6   6   3      453.36      470.23      7.96 o 
   7   6   3       78.73       83.77      3.63 o 
   8   6   3      348.85      310.48      6.11 o 
   9   6   3      335.89      322.91      6.58 o 
  10   6   3        9.17       14.95      4.43 o 
  11   6   3       17.91       12.44      4.26 o 
  12   6   3       61.04       77.48      9.52 o 
  -7   7   3       35.96       40.60     24.21 o 
  -6   7   3        2.46       -0.32     13.18 o 
  -5   7   3      329.44      332.75     19.92 o 
  -4   7   3       13.64       16.94      7.02 o 
  -3   7   3       22.13       18.34      6.30 o 
  -2   7   3       36.52       39.97      7.59 o 
  -1   7   3      609.62      612.82     30.51 o 
   0   7   3      617.68      590.11     10.71 o 
   1   7   3      632.77      631.04      9.19 o 
   2   7   3     2670.52     2734.48     22.88 o 
   3   7   3      298.20      291.81      6.18 o 
   4   7   3      165.90      158.29      6.77 o 
   5   7   3       22.22       22.13      3.21 o 
   6   7   3      184.54      174.34      4.29 o 
   7   7   3       71.67       75.22      4.46 o 
   8   7   3      131.18      134.59      4.44 o 
   9   7   3        2.87        3.05      3.66 o 
  10   7   3      157.01      169.22      6.90 o 
  11   7   3       40.59       27.10      9.54 o 
  -6   8   3       50.42       50.18     15.70 o 
  -5   8   3        2.71        2.43     10.40 o 
  -4   8   3       14.56       18.14     10.09 o 
  -3   8   3      417.76      442.65     12.90 o 
  -2   8   3      162.63      176.60      9.17 o 
  -1   8   3      360.91      351.27      8.67 o 
   0   8   3        0.05       -3.16      3.43 o 
   1   8   3      407.72      379.81      8.19 o 
   2   8   3        0.17       -0.36      2.47 o 
   3   8   3     1079.12     1055.02     12.17 o 
   4   8   3        0.50        3.67      2.72 o 
   5   8   3      354.21      357.62      6.69 o 
   6   8   3       28.00       25.69      3.61 o 
   7   8   3        1.11        3.38      2.41 o 
   8   8   3      133.19      142.10      6.92 o 
   9   8   3       55.88       56.17      6.75 o 
  10   8   3      116.74      112.17      6.23 o 
  11   8   3        3.16        0.13      6.11 o 
  -5   9   3        3.17        4.03      4.94 o 
  -4   9   3        5.70       10.61      6.08 o 
  -3   9   3      108.31      107.49      7.04 o 
  -2   9   3      174.23      176.04      7.47 o 
  -1   9   3      355.18      345.06      9.64 o 
   0   9   3       13.42       15.77      4.92 o 
   1   9   3      691.82      738.33     12.80 o 
   2   9   3       23.48       21.19      4.12 o 
   3   9   3      205.65      192.22      5.76 o 
   4   9   3      223.25      224.21      6.53 o 
   5   9   3      187.52      199.44      6.96 o 
   6   9   3       42.06       32.50      3.99 o 
   7   9   3      117.31      133.80      5.77 o 
   8   9   3       30.93       26.65      3.94 o 
   9   9   3       33.22       48.88      4.26 o 
  10   9   3       58.43       66.72      6.21 o 
  -4  10   3       25.02       19.65      6.28 o 
  -3  10   3        5.12        6.12      5.07 o 
  -2  10   3      161.80      167.93      8.78 o 
  -1  10   3      146.84      145.47      8.27 o 
   0  10   3      329.30      320.61     10.50 o 
   1  10   3       56.39       51.07      5.38 o 
   2  10   3      321.74      337.98      7.88 o 
   3  10   3      268.33      281.23      8.74 o 
   4  10   3       77.03       83.73      4.88 o 
   5  10   3        0.74        0.09      2.64 o 
   6  10   3       29.58       28.04      3.67 o 
   7  10   3      224.95      235.07      5.63 o 
   8  10   3       49.91       58.98     15.49 o 
   9  10   3       24.36       16.96      5.66 o 
  10  10   3        2.12       -4.03      8.76 o 
  -3  11   3       14.68       18.13      6.97 o 
  -2  11   3        3.10        1.20      4.86 o 
  -1  11   3       55.37       43.61     10.49 o 
   0  11   3      490.33      501.26     12.27 o 
   1  11   3        3.38        4.84      4.43 o 
   2  11   3      114.39      117.41      6.54 o 
   3  11   3       22.15       22.75      5.34 o 
   4  11   3        3.94        0.87      3.05 o 
   5  11   3       84.73       96.28      7.74 o 
   6  11   3      281.50      294.90      7.71 o 
   7  11   3       16.51       11.04      4.13 o 
   8  11   3        2.00        1.36      2.64 o 
   9  11   3        3.47        0.95      8.13 o 
  10  11   3       59.34        0.06      7.31 o 
  -1  12   3      208.06      186.98     10.11 o 
   0  12   3       56.49       29.74     11.22 o 
   1  12   3       34.40       29.81     11.83 o 
   2  12   3       19.07       22.75      5.50 o 
   3  12   3      180.36      190.53      8.57 o 
   4  12   3      407.72      414.89      9.13 o 
   5  12   3       46.74       42.34      5.31 o 
   6  12   3      114.32       98.18     26.04 o 
   7  12   3       73.90       66.75     20.06 o 
   8  12   3       24.16       -0.25      8.20 o 
   9  12   3        6.06       -1.45      9.39 o 
   1  13   3       52.88       42.24     16.37 o 
   2  13   3        0.12        6.11      7.20 o 
   3  13   3      126.61      126.00      7.63 o 
   4  13   3      346.43      335.88     15.96 o 
   5  13   3       40.63       42.93      5.53 o 
   6  13   3        3.89        5.13      4.85 o 
   7  13   3        0.37        0.32      8.83 o 
  -7 -12   4        0.18        2.88      7.24 o 
  -6 -12   4        5.90       13.79      8.00 o 
  -5 -12   4        9.05        9.90     10.65 o 
  -4 -12   4       94.18       73.19     13.43 o 
  -3 -12   4       97.31       89.61      9.36 o 
  -2 -12   4       71.73       38.73     27.17 o 
  -1 -12   4        7.58        4.21      5.25 o 
   0 -12   4       46.03       46.19      7.39 o 
  -9 -11   4       70.84       57.24     24.14 o 
  -8 -11   4        3.59        4.60     10.59 o 
  -7 -11   4       25.09       34.75      8.78 o 
  -6 -11   4       36.13       31.20      9.33 o 
  -5 -11   4      180.86      182.70     10.76 o 
  -4 -11   4       79.18       88.11      3.87 o 
  -3 -11   4      368.17      377.05     12.26 o 
  -2 -11   4      156.75      151.63      9.39 o 
  -1 -11   4        1.40        7.82      4.94 o 
   0 -11   4       48.16       36.66     11.79 o 
   1 -11   4      127.98      125.82     10.44 o 
   2 -11   4      266.78      240.59     22.16 o 
  -9 -10   4       17.19       16.33     11.66 o 
  -8 -10   4        7.25        6.05     10.02 o 
  -7 -10   4        3.25        7.25      9.14 o 
  -6 -10   4        0.97        6.47      6.28 o 
  -5 -10   4      409.61      379.98     23.73 o 
  -4 -10   4        6.98        4.36      2.11 o 
  -3 -10   4       28.56       25.85      4.81 o 
  -2 -10   4       25.68       25.01      4.72 o 
  -1 -10   4      192.83      221.03     11.85 o 
   0 -10   4        8.20        7.73      4.62 o 
   1 -10   4      355.67      360.20     10.01 o 
   2 -10   4       82.14       79.72      6.91 o 
   3 -10   4       14.15       15.68      7.28 o 
 -10  -9   4        4.62       -2.46      9.33 o 
  -9  -9   4       52.06       56.04     12.92 o 
  -8  -9   4       26.34       31.52     11.09 o 
  -7  -9   4       99.39       86.93     12.23 o 
  -6  -9   4      131.65      120.96     10.77 o 
  -5  -9   4      183.49      212.40      9.47 o 
  -4  -9   4        2.27        0.52      1.68 o 
  -3  -9   4       57.31       57.00      3.71 o 
  -2  -9   4      110.26      124.41      4.89 o 
  -1  -9   4      831.02      800.71     14.02 o 
   0  -9   4       29.30       28.42      4.94 o 
   1  -9   4      300.68      287.78      8.30 o 
   2  -9   4       66.68       63.05      9.49 o 
   3  -9   4      446.68      443.35     10.02 o 
   4  -9   4        8.69       16.01     11.41 o 
 -11  -8   4       46.90        1.26      9.01 o 
 -10  -8   4        9.75       13.68     10.28 o 
  -9  -8   4       16.31       13.62      9.71 o 
  -8  -8   4       55.64       68.97     11.66 o 
  -7  -8   4       94.74       96.14     11.54 o 
  -6  -8   4      293.05      307.32     12.43 o 
  -5  -8   4       61.87       73.11      7.02 o 
  -4  -8   4        2.03        1.39      1.29 o 
  -3  -8   4      105.00      102.79      4.67 o 
  -2  -8   4      226.27      238.42      5.35 o 
  -1  -8   4      164.38      159.74      9.48 o 
   0  -8   4      531.75      522.72      9.68 o 
   1  -8   4       38.75       42.96      4.78 o 
   2  -8   4      105.33      107.74      5.63 o 
   3  -8   4       78.49       82.24      5.12 o 
   4  -8   4      175.70      182.28      6.19 o 
   5  -8   4       65.49       31.06     23.48 o 
   6  -8   4       25.56       26.89      9.90 o 
 -11  -7   4       11.15       -0.06      6.56 o 
 -10  -7   4        0.68        1.07     12.04 o 
  -9  -7   4      180.52      187.61     14.12 o 
  -8  -7   4      248.53      265.33     14.56 o 
  -7  -7   4      255.23      259.34     13.99 o 
  -6  -7   4      652.45      671.43     25.97 o 
  -5  -7   4       72.41       69.62      6.40 o 
  -4  -7   4       25.94       22.83      5.08 o 
  -3  -7   4        1.41        2.37      1.23 o 
  -2  -7   4      271.49      273.31      4.99 o 
  -1  -7   4       23.73       20.85      4.01 o 
   0  -7   4     1267.71     1255.13     19.95 o 
   1  -7   4       51.65       57.19      4.40 o 
   2  -7   4      463.60      479.39     13.55 o 
   3  -7   4        5.17        3.67      4.13 o 
   4  -7   4      422.93      424.89      7.51 o 
   5  -7   4       13.64       27.61     11.41 o 
   6  -7   4      153.85      163.03     13.93 o 
 -10  -6   4        1.57       -2.14      7.44 o 
  -9  -6   4      208.47      240.37     21.56 o 
  -8  -6   4       56.01       59.13     10.09 o 
  -7  -6   4      110.65      127.84     10.78 o 
  -6  -6   4        1.26       -1.64      5.61 o 
  -5  -6   4      609.97      626.99     15.63 o 
  -4  -6   4       12.53       21.00      4.52 o 
  -3  -6   4       58.36       59.15      1.54 o 
  -2  -6   4      111.08       99.55      3.28 o 
  -1  -6   4       19.41       28.60      2.73 o 
   0  -6   4      152.21      141.52      4.16 o 
   1  -6   4     1211.02     1208.37     26.38 o 
   2  -6   4      229.20      232.58      7.00 o 
   3  -6   4       46.43       43.53      4.73 o 
   4  -6   4      282.71      291.95      9.80 o 
   5  -6   4       79.71       75.42      2.75 o 
   6  -6   4      199.01      214.80     14.31 o 
   7  -6   4       28.32       16.96      8.78 o 
 -10  -5   4       68.74       72.12     10.84 o 
  -9  -5   4       28.34       30.77      2.19 o 
  -8  -5   4      705.14      701.27     17.31 o 
  -7  -5   4     2353.41     2440.00     38.96 o 
  -6  -5   4       61.36       65.88      8.20 o 
  -5  -5   4     1339.17     1385.54     23.83 o 
  -4  -5   4      390.74      404.84     11.35 o 
  -3  -5   4       10.51       15.20      2.50 o 
  -2  -5   4      120.76      141.43      4.59 o 
  -1  -5   4      838.01      784.03      8.12 o 
   0  -5   4      110.76      117.85      4.97 o 
   1  -5   4      928.61      936.84     10.25 o 
   2  -5   4      491.91      505.35     10.59 o 
   3  -5   4      237.16      228.31      4.37 o 
   4  -5   4      312.85      319.19      4.69 o 
   5  -5   4       26.60       17.34      7.61 o 
   6  -5   4      145.77      140.23      9.71 o 
   7  -5   4      274.72      271.68     12.74 o 
   8  -5   4       52.63       54.23     10.47 o 
 -10  -4   4      140.76      147.58      5.91 o 
  -9  -4   4       55.34       52.75      3.24 o 
  -8  -4   4      768.67      758.46      6.96 o 
  -7  -4   4      639.32      617.27      5.97 o 
  -6  -4   4      204.76      184.71      4.43 o 
  -5  -4   4       18.17       20.30      5.86 o 
  -4  -4   4     1276.64     1280.90     20.24 o 
  -3  -4   4     4190.65     4445.86     59.57 o 
  -2  -4   4     1153.35     1316.83      8.61 o 
  -1  -4   4       15.89       29.97      1.95 o 
   0  -4   4     1005.83     1007.10      6.86 o 
   1  -4   4       22.15       14.64      2.10 o 
   2  -4   4        5.77        9.87      3.03 o 
   3  -4   4     2828.59     2871.63     24.68 o 
   4  -4   4      151.76      138.07      8.45 o 
   5  -4   4      421.79      410.66     16.42 o 
   6  -4   4       11.77       11.14      6.17 o 
   7  -4   4      169.07      190.25     16.67 o 
   8  -4   4       68.78       64.19      9.74 o 
   9  -4   4       13.10       15.38     15.07 o 
 -11  -3   4       51.24       42.34      4.94 o 
 -10  -3   4       70.45       79.52      4.47 o 
  -9  -3   4      116.93      131.31      4.16 o 
  -8  -3   4      219.97      216.66      4.52 o 
  -7  -3   4      213.28      209.77      4.09 o 
  -6  -3   4     1185.19     1225.55     10.62 o 
  -5  -3   4       12.22       13.08      2.05 o 
  -4  -3   4      112.72      126.16      1.74 o 
  -3  -3   4     2894.25     3117.05     38.39 o 
  -2  -3   4     2724.29     2606.38     21.56 o 
  -1  -3   4     2255.54     2473.35     20.99 o 
   0  -3   4     1325.15     1279.90     11.84 o 
   1  -3   4      869.18      886.24      6.43 o 
   2  -3   4     1298.89     1319.53     10.04 o 
   3  -3   4     2108.72     2255.80     15.29 o 
   4  -3   4      328.09      321.35     10.15 o 
   5  -3   4      298.36      301.82     13.33 o 
   6  -3   4      284.43      290.63     11.87 o 
   7  -3   4       23.43       17.77      6.61 o 
   8  -3   4       12.24        8.17      6.64 o 
   9  -3   4      173.28      165.95     11.81 o 
 -11  -2   4       45.08       35.96      5.46 o 
 -10  -2   4        0.38       -3.05      3.05 o 
  -9  -2   4      162.81      162.50      5.51 o 
  -8  -2   4       63.72       67.72      6.01 o 
  -7  -2   4      323.42      327.10      9.36 o 
  -6  -2   4      376.51      361.88      6.21 o 
  -5  -2   4       96.88       94.65      3.07 o 
  -4  -2   4     3820.47     3929.89     24.66 o 
  -3  -2   4      119.25      119.11      1.82 o 
  -2  -2   4     5969.26     6148.97    137.15 o 
  -1  -2   4      457.22      427.71      3.89 o 
   0  -2   4     1086.02     1127.95     18.47 o 
   1  -2   4       59.44       72.90      2.40 o 
   2  -2   4     1557.19     1523.16     20.36 o 
   3  -2   4        6.52        4.60      4.16 o 
   4  -2   4      724.34      689.89     16.96 o 
   5  -2   4        2.02        3.98      4.10 o 
   6  -2   4     1365.02     1346.34     18.39 o 
   7  -2   4      322.34      298.98     10.43 o 
   8  -2   4       43.31       31.66      8.84 o 
   9  -2   4        8.32        5.66      8.89 o 
  10  -2   4       30.81       26.94     10.91 o 
 -11  -1   4       95.45       99.91      9.01 o 
 -10  -1   4       19.82       19.09      4.09 o 
  -9  -1   4        1.22        0.79      5.64 o 
  -8  -1   4       35.80       32.11      4.47 o 
  -7  -1   4      711.64      709.60     10.37 o 
  -6  -1   4        9.67       10.72      6.49 o 
  -5  -1   4      784.68      742.85     20.11 o 
  -4  -1   4      337.85      335.65      4.34 o 
  -3  -1   4      149.18      129.41      2.92 o 
  -2  -1   4     1341.63     1334.96     10.01 o 
  -1  -1   4      183.41      166.14      2.69 o 
   0  -1   4     3179.58     3022.71     32.47 o 
   1  -1   4      692.17      720.69     12.95 o 
   2  -1   4      641.52      553.93      9.90 o 
   3  -1   4      256.46      250.90      7.88 o 
   4  -1   4     2393.68     2334.10     31.39 o 
   5  -1   4      746.64      792.47     22.19 o 
   6  -1   4      532.91      551.76     10.85 o 
   7  -1   4      334.35      343.88     10.12 o 
   8  -1   4      546.12      553.09     13.12 o 
   9  -1   4       66.11       65.16     10.46 o 
  10  -1   4       26.30       31.69      8.31 o 
 -11   0   4       10.89        8.89      7.72 o 
 -10   0   4       26.52       28.75      8.76 o 
  -9   0   4       83.04       82.59     10.50 o 
  -8   0   4       22.04       20.49      6.56 o 
  -7   0   4      407.20      398.85     11.73 o 
  -6   0   4      115.19      105.12     10.24 o 
  -5   0   4     1333.75     1292.38     14.48 o 
  -4   0   4     1010.49      998.66     10.90 o 
  -3   0   4       70.32       57.26      3.20 o 
  -2   0   4      742.53      763.03     14.18 o 
  -1   0   4      374.53      383.99      4.74 o 
   0   0   4      310.80      302.78      6.37 o 
   1   0   4     7205.93     6944.54     53.87 o 
   2   0   4     1311.34     1376.10     12.64 o 
   3   0   4      736.00      690.19      4.88 o 
   4   0   4      532.95      506.90     10.84 o 
   5   0   4     1252.51     1329.38     21.12 o 
   6   0   4       74.52       84.85     12.86 o 
   7   0   4     1678.36     1724.59     21.14 o 
   8   0   4     1673.77     1710.11     22.27 o 
   9   0   4      247.25      229.48     11.76 o 
  10   0   4       54.08       50.33     37.19 o 
  11   0   4       45.36       37.01     30.35 o 
 -10   1   4       56.87       60.33     11.16 o 
  -9   1   4       82.78      100.74     17.27 o 
  -8   1   4      176.26      195.11     11.35 o 
  -7   1   4        0.71       -2.21      5.30 o 
  -6   1   4     1380.08     1355.14     17.62 o 
  -5   1   4      714.63      719.23      9.96 o 
  -4   1   4      847.28      842.98     15.29 o 
  -3   1   4     1354.66     1359.79     18.82 o 
  -2   1   4      473.71      435.85      5.95 o 
  -1   1   4     1038.90     1090.17     11.00 o 
   0   1   4      877.46      828.67      9.39 o 
   1   1   4      366.88      367.29      6.20 o 
   2   1   4       30.93       36.58      3.04 o 
   3   1   4      785.86      751.17      5.85 o 
   4   1   4        1.60        3.11      1.03 o 
   5   1   4     1384.91     1364.49     20.74 o 
   6   1   4       83.98       75.08      7.50 o 
   7   1   4      769.67      769.40     23.51 o 
   8   1   4       48.95       45.18      6.06 o 
   9   1   4      546.77      541.96     12.34 o 
  10   1   4        9.64        7.79      8.16 o 
  11   1   4       40.71       23.67     23.99 o 
 -10   2   4       40.30       45.58     12.04 o 
  -9   2   4        0.45        6.37      8.45 o 
  -8   2   4      426.28      464.03     24.59 o 
  -7   2   4       10.93        1.32      9.39 o 
  -6   2   4      931.13      887.64     15.23 o 
  -5   2   4        5.79        8.89      3.94 o 
  -4   2   4     1269.82     1252.13     15.58 o 
  -3   2   4      223.19      225.47      5.89 o 
  -2   2   4     1074.08     1030.54     14.75 o 
  -1   2   4        0.61        4.47      4.19 o 
   0   2   4     2129.65     2114.65     23.42 o 
   1   2   4      301.24      269.67      5.08 o 
   2   2   4      742.23      762.31      8.40 o 
   3   2   4     3846.22     3662.01     32.83 o 
   4   2   4     3260.76     3289.23     35.39 o 
   5   2   4      774.86      732.87     13.92 o 
   6   2   4      938.40      924.30      9.73 o 
   7   2   4     1524.11     1573.21     25.91 o 
   8   2   4      106.45      103.74     11.22 o 
   9   2   4      798.20      821.82     14.24 o 
  10   2   4       75.43       85.58      7.60 o 
  11   2   4       42.92       56.78      8.02 o 
  -9   3   4       62.01       62.09     12.61 o 
  -8   3   4       12.33       23.07      9.83 o 
  -7   3   4     1178.30     1170.85     18.36 o 
  -6   3   4      118.58      125.10      7.34 o 
  -5   3   4      145.54      131.70      6.82 o 
  -4   3   4      694.28      646.17     10.60 o 
  -3   3   4     1129.93     1147.51     13.62 o 
  -2   3   4     1404.52     1416.10     14.80 o 
  -1   3   4      201.36      263.80      9.55 o 
   0   3   4       19.33       19.05      3.16 o 
   1   3   4     1225.34     1313.91     13.83 o 
   2   3   4        5.79       11.79      3.08 o 
   3   3   4      743.25      764.33     10.25 o 
   4   3   4     4090.03     4003.81     27.04 o 
   5   3   4       15.62       13.84      2.13 o 
   6   3   4       70.63       74.92      3.42 o 
   7   3   4      729.29      690.37      8.99 o 
   8   3   4      201.69      199.81      6.87 o 
   9   3   4       17.11       16.10      3.44 o 
  10   3   4      134.98      146.85      8.02 o 
  11   3   4      179.26      199.86      9.47 o 
  -9   4   4       64.28       67.64     14.18 o 
  -8   4   4       32.63       37.07     11.66 o 
  -7   4   4      277.54      294.03     11.16 o 
  -6   4   4      295.51      309.58     10.34 o 
  -5   4   4       39.41       42.40      6.33 o 
  -4   4   4        0.96        1.92      4.87 o 
  -3   4   4     2573.11     2602.25     28.84 o 
  -2   4   4    13547.16    13791.07    123.94 o 
  -1   4   4     1378.41     1355.43     14.75 o 
   0   4   4       17.46       16.39      3.41 o 
   1   4   4      219.75      197.79      9.05 o 
   2   4   4       18.29       27.44      2.99 o 
   3   4   4       23.57       18.54      2.61 o 
   4   4   4       18.17        7.47      2.25 o 
   5   4   4        9.97        2.74      1.96 o 
   6   4   4     1581.17     1583.06     13.77 o 
   7   4   4        1.11        0.54      2.03 o 
   8   4   4     1117.51     1130.94     48.86 o 
   9   4   4       38.59       38.70      4.23 o 
  10   4   4       60.82       66.95      8.89 o 
  11   4   4        2.93        9.36      5.33 o 
  -8   5   4       29.69       24.77     20.05 o 
  -7   5   4       32.22       28.59      8.09 o 
  -6   5   4       57.07       47.78      9.28 o 
  -5   5   4      877.15      868.71     17.92 o 
  -4   5   4      154.03      138.37      8.02 o 
  -3   5   4     1419.25     1463.03     18.70 o 
  -2   5   4      131.03      143.06     19.07 o 
  -1   5   4      906.58      911.76     18.16 o 
   0   5   4     2829.56     3000.18     27.82 o 
   1   5   4      325.30      314.93      6.44 o 
   2   5   4       73.45       76.81      4.03 o 
   3   5   4        9.14       19.98      2.91 o 
   4   5   4        9.18        6.24      2.42 o 
   5   5   4      443.61      478.67      6.55 o 
   6   5   4      320.46      321.85      5.34 o 
   7   5   4      759.49      721.95      8.28 o 
   8   5   4      113.76      118.83     15.51 o 
   9   5   4        9.53       12.29      5.99 o 
  10   5   4      199.73      205.51     16.58 o 
  11   5   4       42.26       37.16      6.06 o 
  -8   6   4        9.74       22.69     13.68 o 
  -7   6   4       42.56       54.34     14.06 o 
  -6   6   4      170.26      161.44     22.91 o 
  -5   6   4       17.63       15.25      6.72 o 
  -4   6   4      101.68      103.34      8.49 o 
  -3   6   4     1114.09     1072.02     23.38 o 
  -2   6   4     1345.92     1413.47     40.09 o 
  -1   6   4      241.58      220.07      7.79 o 
   0   6   4       16.31       22.16      5.46 o 
   1   6   4     1820.35     1738.64     32.62 o 
   2   6   4      312.00      319.45      8.49 o 
   3   6   4     1934.26     1951.14     15.82 o 
   4   6   4       45.97       44.00      3.21 o 
   5   6   4      169.57      167.22      4.28 o 
   6   6   4       48.27       57.10      3.48 o 
   7   6   4      650.18      629.21      7.86 o 
   8   6   4      238.52      227.00      5.38 o 
   9   6   4      167.53      183.28     10.29 o 
  10   6   4      111.03      105.72      9.01 o 
  11   6   4        1.53        3.22      5.99 o 
  -7   7   4       16.52       20.36     13.93 o 
  -6   7   4       19.55       20.07      8.83 o 
  -5   7   4        2.25       11.49      7.15 o 
  -4   7   4      840.43      793.88     16.53 o 
  -3   7   4      186.18      185.16      9.58 o 
  -2   7   4      356.64      380.06     11.02 o 
  -1   7   4       78.20       83.58      6.92 o 
   0   7   4      189.61      173.73      8.84 o 
   1   7   4      125.60      130.81     11.54 o 
   2   7   4     2018.42     2010.44     18.63 o 
   3   7   4      834.46      867.07     11.63 o 
   4   7   4       83.68       88.02      4.65 o 
   5   7   4       16.10       16.77      3.04 o 
   6   7   4        2.04        2.63      3.06 o 
   7   7   4       29.70       45.19      4.34 o 
   8   7   4      346.22      325.28      6.18 o 
   9   7   4      506.64      470.48      9.74 o 
  10   7   4       56.49       69.48     11.13 o 
  11   7   4       57.21       47.34     12.86 o 
  -6   8   4        1.90       -6.90     10.30 o 
  -5   8   4        3.63        8.23      9.57 o 
  -4   8   4      386.20      380.78     16.76 o 
  -3   8   4      247.26      251.03     21.46 o 
  -2   8   4       24.17       27.49     15.07 o 
  -1   8   4       14.72       20.13      9.14 o 
   0   8   4       36.84       31.94     10.90 o 
   1   8   4        3.65        8.45      3.76 o 
   2   8   4      918.76      908.99     10.98 o 
   3   8   4       28.98       32.04      5.37 o 
   4   8   4      825.99      825.31      9.88 o 
   5   8   4      110.31      108.66      4.72 o 
   6   8   4      189.89      198.35      5.81 o 
   7   8   4        1.30        6.60      3.00 o 
   8   8   4      689.23      656.71     11.31 o 
   9   8   4      140.74      110.67      5.91 o 
  10   8   4        1.54        4.27      6.64 o 
  11   8   4       28.57       29.63      7.19 o 
  -5   9   4       40.16       41.91     10.76 o 
  -4   9   4       12.63       16.74      8.35 o 
  -3   9   4      126.19      148.92     15.63 o 
  -2   9   4      116.96      113.96      9.62 o 
  -1   9   4       99.30       98.40      7.04 o 
   0   9   4      219.41      227.42      7.48 o 
   1   9   4      151.50      157.33      6.48 o 
   2   9   4      351.64      340.91      9.29 o 
   3   9   4      405.00      389.50      7.67 o 
   4   9   4      286.99      288.45      6.59 o 
   5   9   4      192.27      190.73      6.30 o 
   6   9   4      102.62      112.05      5.41 o 
   7   9   4       29.55       24.24      4.27 o 
   8   9   4      109.86      113.35      6.01 o 
   9   9   4        1.68        2.66      2.96 o 
  10   9   4       59.81       67.82     16.04 o 
  11   9   4        5.15       -0.14      3.75 o 
  -4  10   4        0.96        3.58      5.77 o 
  -3  10   4       29.42       19.83      6.75 o 
  -2  10   4       10.45        7.70      5.29 o 
  -1  10   4      322.42      324.74      9.47 o 
   0  10   4       27.97       22.22      5.94 o 
   1  10   4      361.41      362.78     16.71 o 
   2  10   4       13.40        9.08      4.78 o 
   3  10   4       44.22       48.76      4.88 o 
   4  10   4        0.22        1.51      3.27 o 
   5  10   4       40.51       40.22      6.46 o 
   6  10   4       18.69       20.19      3.86 o 
   7  10   4       91.94       90.48      4.82 o 
   8  10   4      111.09      107.79      5.44 o 
   9  10   4       12.87       12.21      4.59 o 
  10  10   4      165.32      173.24     12.07 o 
  -3  11   4       19.36       36.75     14.81 o 
  -2  11   4      179.39      185.62     10.22 o 
  -1  11   4      245.75      266.13     12.72 o 
   0  11   4       28.66       15.04      6.23 o 
   1  11   4      171.46      175.38      8.68 o 
   2  11   4       23.62       24.11      5.22 o 
   3  11   4        3.11        6.24      4.19 o 
   4  11   4       10.59       10.67      4.78 o 
   5  11   4        1.57        0.00      3.01 o 
   6  11   4       14.78       14.22      5.27 o 
   7  11   4      302.77      293.25      7.01 o 
   8  11   4       19.68       12.89      5.58 o 
   9  11   4       96.99      114.71     10.40 o 
  10  11   4        2.31       12.86     10.72 o 
  -1  12   4       10.91        8.66      6.85 o 
   0  12   4      115.73       92.49     29.14 o 
   1  12   4        8.87        7.41      5.31 o 
   2  12   4      273.70      287.99     12.15 o 
   3  12   4       96.93       99.68      6.89 o 
   4  12   4       11.98        5.46      4.84 o 
   5  12   4        9.30        9.88      4.32 o 
   6  12   4       31.11       22.74      7.96 o 
   7  12   4       17.05        9.15      4.91 o 
   8  12   4       30.19       25.08      9.64 o 
   2  13   4       75.91       52.61     19.37 o 
   3  13   4        5.91        5.16      5.02 o 
   4  13   4        9.13        5.70      6.78 o 
   5  13   4        2.61        1.98      4.23 o 
   6  13   4       65.74       63.86      8.43 o 
   7  13   4        8.45        7.67      4.93 o 
  -6 -12   5       29.25       32.99      9.22 o 
  -5 -12   5       51.81       49.26      9.38 o 
  -4 -12   5       37.95        2.58     14.37 o 
  -3 -12   5      149.19      158.99     14.63 o 
  -2 -12   5        3.77        1.97      3.52 o 
  -1 -12   5       63.24       39.30     13.07 o 
  -8 -11   5        7.27       16.26     12.67 o 
  -7 -11   5       14.53       12.23     17.84 o 
  -6 -11   5       28.28       26.04      8.29 o 
  -5 -11   5       57.93       69.83      9.07 o 
  -4 -11   5      359.75      367.83     14.73 o 
  -3 -11   5       47.30       37.15     12.25 o 
  -2 -11   5       70.24       82.68      8.19 o 
  -1 -11   5        6.21        5.86      4.69 o 
   0 -11   5      225.56      237.19      8.46 o 
   1 -11   5        3.88       -0.29      3.45 o 
  -9 -10   5       43.23       62.16     14.63 o 
  -8 -10   5       24.12       20.11     19.04 o 
  -7 -10   5        9.23        9.14     10.15 o 
  -6 -10   5       21.38       21.06     10.40 o 
  -5 -10   5       49.05       39.79      9.19 o 
  -4 -10   5       42.16       46.96      4.18 o 
  -3 -10   5      136.29      124.42      4.36 o 
  -2 -10   5      259.70      267.50      6.03 o 
  -1 -10   5       90.21       95.07     13.43 o 
   0 -10   5       21.45       16.05      4.10 o 
   1 -10   5      181.90      181.62     14.44 o 
   2 -10   5       62.67       50.80     20.72 o 
   3 -10   5       42.96       39.22     32.12 o 
 -10  -9   5        1.51       -0.38     13.68 o 
  -9  -9   5       69.41       48.04     20.93 o 
  -8  -9   5        0.66        6.75     15.51 o 
  -7  -9   5      127.08      140.51     14.06 o 
  -6  -9   5       11.46       17.78      9.46 o 
  -5  -9   5      120.81      125.21     10.25 o 
  -4  -9   5        0.78        0.71      1.14 o 
  -3  -9   5      269.21      259.04      4.49 o 
  -2  -9   5      142.23      149.08      4.15 o 
  -1  -9   5      166.74      162.69      7.70 o 
   0  -9   5      248.16      248.36     19.16 o 
   1  -9   5       76.96       76.12      5.80 o 
   2  -9   5      938.58      902.98     15.63 o 
   3  -9   5        0.25        2.57      3.35 o 
   4  -9   5       60.59       63.88     12.42 o 
 -10  -8   5       15.65        4.66      9.71 o 
  -9  -8   5       19.96       14.69     10.46 o 
  -8  -8   5       50.19       46.84     11.35 o 
  -7  -8   5      113.35      128.66     12.86 o 
  -6  -8   5       49.01       53.96     10.28 o 
  -5  -8   5        4.53        7.00      7.12 o 
  -4  -8   5        0.05        1.15      1.87 o 
  -3  -8   5      194.64      191.40      4.28 o 
  -2  -8   5      198.78      182.06      4.85 o 
  -1  -8   5      558.30      541.94     12.41 o 
   0  -8   5       49.82       59.72      5.80 o 
   1  -8   5      633.07      665.55     10.80 o 
   2  -8   5      311.78      302.08      8.24 o 
   3  -8   5       52.09       48.61      5.90 o 
   4  -8   5       44.23       46.07      9.83 o 
   5  -8   5       50.59       36.72      9.26 o 
 -10  -7   5        1.88        3.22      8.70 o 
  -9  -7   5      114.50      138.31     13.81 o 
  -8  -7   5       38.19       36.63     10.34 o 
  -7  -7   5       32.01       36.63      9.90 o 
  -6  -7   5       83.75       93.99     10.34 o 
  -5  -7   5      241.92      267.73     12.80 o 
  -4  -7   5      465.96      491.13     15.29 o 
  -3  -7   5      110.06      107.83      4.60 o 
  -2  -7   5      311.77      322.90      5.30 o 
  -1  -7   5      568.88      596.23      6.61 o 
   0  -7   5      562.19      562.90      8.13 o 
   1  -7   5      545.24      540.61      9.76 o 
   2  -7   5      128.59      126.71      5.41 o 
   3  -7   5      703.59      680.45     22.54 o 
   4  -7   5        0.01        1.05      3.01 o 
   5  -7   5      203.53      221.81     11.70 o 
   6  -7   5       77.10       74.89     12.72 o 
 -10  -6   5       84.58       83.15     12.61 o 
  -9  -6   5        9.17       12.86      8.89 o 
  -8  -6   5       20.44       21.94      9.01 o 
  -7  -6   5        1.11        1.13      6.11 o 
  -6  -6   5        1.57       -3.53      6.37 o 
  -5  -6   5      222.50      243.02     11.54 o 
  -4  -6   5      720.74      725.14     22.82 o 
  -3  -6   5       53.63       54.88      2.27 o 
  -2  -6   5      443.88      450.91      4.84 o 
  -1  -6   5      349.48      339.74      4.67 o 
   0  -6   5      395.71      368.63      5.02 o 
   1  -6   5      426.45      439.11      7.08 o 
   2  -6   5      852.01      840.26      9.98 o 
   3  -6   5       25.49       30.80      4.36 o 
   4  -6   5        0.96        2.10      1.66 o 
   5  -6   5       14.01       17.62      6.90 o 
   6  -6   5        3.74        6.36      8.37 o 
   7  -6   5      126.52      140.42     16.42 o 
 -10  -5   5       19.16       33.92     16.71 o 
  -9  -5   5      405.14      390.74      9.79 o 
  -8  -5   5      561.76      540.75     17.40 o 
  -7  -5   5      243.82      258.15     12.86 o 
  -6  -5   5        2.38        6.93      6.37 o 
  -5  -5   5      428.32      430.75     13.24 o 
  -4  -5   5     2279.95     2252.02     33.41 o 
  -3  -5   5       17.66       29.20      4.89 o 
  -2  -5   5     2299.61     2363.42     16.49 o 
  -1  -5   5       22.80       20.10      2.22 o 
   0  -5   5      611.75      593.17      6.09 o 
   1  -5   5      242.07      259.79      4.07 o 
   2  -5   5     2303.60     2299.26     17.89 o 
   3  -5   5      463.92      446.19      6.48 o 
   4  -5   5      169.19      172.05      8.31 o 
   5  -5   5      177.22      171.77     10.09 o 
   6  -5   5        9.66        8.11      6.47 o 
   7  -5   5       91.56       98.27     13.24 o 
   8  -5   5      227.94      214.21     36.85 o 
 -10  -4   5       12.95       10.74      2.88 o 
  -9  -4   5      278.24      281.80      5.01 o 
  -8  -4   5      257.28      267.56      7.75 o 
  -7  -4   5       22.95       21.62      1.14 o 
  -6  -4   5      226.70      222.66     16.08 o 
  -5  -4   5      235.33      256.57     10.40 o 
  -4  -4   5      366.91      409.57     16.33 o 
  -3  -4   5      931.22      820.98      6.75 o 
  -2  -4   5      103.11       87.96      2.40 o 
  -1  -4   5      229.32      204.06      3.19 o 
   0  -4   5      832.70      814.68      7.54 o 
   1  -4   5      379.51      357.37      5.60 o 
   2  -4   5      312.34      288.12     12.99 o 
   3  -4   5      237.75      237.07      7.49 o 
   4  -4   5      224.60      220.20     17.21 o 
   5  -4   5       69.68       59.90      7.08 o 
   6  -4   5      328.35      347.37     13.55 o 
   7  -4   5       50.44       59.33      8.90 o 
   8  -4   5      230.65      290.67     20.91 o 
 -10  -3   5       49.45       50.57      4.95 o 
  -9  -3   5      359.33      335.81      7.68 o 
  -8  -3   5      836.66      862.83      8.49 o 
  -7  -3   5      255.89      267.84      5.78 o 
  -6  -3   5      127.28      140.78     15.13 o 
  -5  -3   5      355.76      332.33      4.04 o 
  -4  -3   5        2.64        5.15      1.04 o 
  -3  -3   5      771.75      749.62      7.74 o 
  -2  -3   5        2.93        0.30      0.84 o 
  -1  -3   5      979.84      992.92      9.76 o 
   0  -3   5      847.68      838.60     13.27 o 
   1  -3   5     3285.68     3213.98     32.31 o 
   2  -3   5     1127.62     1227.39     10.65 o 
   3  -3   5     1594.49     1569.62     33.16 o 
   4  -3   5      453.77      504.77     10.62 o 
   5  -3   5      546.07      536.87     11.48 o 
   6  -3   5      205.30      194.52     18.63 o 
   7  -3   5      134.80      144.96     11.30 o 
   8  -3   5       29.51       30.00      8.15 o 
   9  -3   5       31.34       32.69      9.18 o 
 -11  -2   5       22.67       17.17      5.85 o 
 -10  -2   5      151.62      165.98      8.25 o 
  -9  -2   5       38.61       28.88      4.75 o 
  -8  -2   5      559.71      538.78     16.96 o 
  -7  -2   5        2.04        4.98      4.01 o 
  -6  -2   5      356.41      355.11      7.63 o 
  -5  -2   5      223.39      214.42      3.36 o 
  -4  -2   5      270.38      256.45      3.05 o 
  -3  -2   5      875.89      962.94      7.67 o 
  -2  -2   5      411.29      412.72      4.22 o 
  -1  -2   5     2090.67     2000.26     15.09 o 
   0  -2   5      105.61      119.44      2.63 o 
   1  -2   5     2029.18     1906.52     26.10 o 
   2  -2   5      306.31      306.60     10.84 o 
   3  -2   5     1388.06     1439.51     21.75 o 
   4  -2   5        3.40        2.58      4.85 o 
   5  -2   5      782.91      795.63     19.32 o 
   6  -2   5      238.64      233.68     10.74 o 
   7  -2   5       40.31       38.59      7.02 o 
   8  -2   5        6.85       -1.21      5.74 o 
   9  -2   5        5.17        5.10      8.39 o 
  10  -2   5       24.57       25.06      9.28 o 
 -11  -1   5        1.45       -6.10      6.10 o 
 -10  -1   5       72.31       70.42      7.67 o 
  -9  -1   5      268.41      277.37      8.20 o 
  -8  -1   5        6.51        5.49      4.10 o 
  -7  -1   5       21.20       23.01      5.11 o 
  -6  -1   5     1010.48     1005.18     12.15 o 
  -5  -1   5       88.95       80.40      3.75 o 
  -4  -1   5     1839.15     1901.60     15.65 o 
  -3  -1   5       35.49       34.99      2.32 o 
  -2  -1   5      234.93      236.10      3.80 o 
  -1  -1   5      214.32      193.04      3.74 o 
   0  -1   5     1154.84     1047.85      9.40 o 
   1  -1   5      567.49      558.29      7.50 o 
   2  -1   5     7611.02     7993.88     66.06 o 
   3  -1   5     4193.77     4640.33     56.61 o 
   4  -1   5       85.93      122.55      7.56 o 
   5  -1   5      957.08      916.91     24.59 o 
   6  -1   5     1119.57     1127.27     30.01 o 
   7  -1   5      291.70      306.84     11.84 o 
   8  -1   5       11.38        9.78      6.06 o 
   9  -1   5       46.88       48.90      8.33 o 
  10  -1   5       11.28       11.79      9.20 o 
 -10   0   5        0.26       -4.98      7.12 o 
  -9   0   5        0.94       -3.55      5.00 o 
  -8   0   5       16.94       17.84     10.34 o 
  -7   0   5      368.31      353.21     16.39 o 
  -6   0   5      657.47      624.61      9.08 o 
  -5   0   5     2474.10     2480.88     24.33 o 
  -4   0   5     2208.31     2183.43     19.10 o 
  -3   0   5     1242.26     1263.71     12.52 o 
  -2   0   5      203.86      218.96      3.81 o 
  -1   0   5      258.38      286.26      4.34 o 
   0   0   5     1243.75     1202.60     15.44 o 
   1   0   5      569.08      593.09      7.02 o 
   2   0   5     4025.21     3991.87     33.79 o 
   3   0   5      821.58      860.35      9.94 o 
   4   0   5      491.83      428.79     10.72 o 
   5   0   5       93.20       74.83     12.04 o 
   6   0   5      901.89      924.03     19.35 o 
   7   0   5      621.11      656.68     17.90 o 
   8   0   5       23.08       29.33      7.91 o 
   9   0   5        0.57        3.28      5.50 o 
  10   0   5      117.83      145.12     10.36 o 
 -10   1   5       35.72       35.87     10.09 o 
  -9   1   5      201.89      207.97     19.67 o 
  -8   1   5      214.45      226.44     18.09 o 
  -7   1   5      189.45      191.84      9.17 o 
  -6   1   5       93.27      114.25     23.95 o 
  -5   1   5      682.37      654.46      9.64 o 
  -4   1   5      105.27      128.92     10.05 o 
  -3   1   5     2167.36     2118.95     18.97 o 
  -2   1   5       66.28       64.41      4.19 o 
  -1   1   5       10.64        9.64      2.49 o 
   0   1   5     1743.43     1722.32     26.10 o 
   1   1   5     1946.56     1906.75     16.54 o 
   2   1   5      397.12      338.35      6.40 o 
   3   1   5      332.35      339.24      5.88 o 
   4   1   5     2019.73     1936.53     14.18 o 
   5   1   5      470.05      459.63      4.89 o 
   6   1   5      666.69      696.40     21.56 o 
   7   1   5       13.64       27.04      7.63 o 
   8   1   5      320.93      313.68     13.62 o 
   9   1   5       84.66       81.89     22.16 o 
  10   1   5      252.91      258.56     13.13 o 
  11   1   5        1.66        1.80      6.01 o 
 -10   2   5        0.72        8.76      9.46 o 
  -9   2   5      239.35      263.69     15.13 o 
  -8   2   5      138.34      171.78     19.35 o 
  -7   2   5      179.13      185.27      9.93 o 
  -6   2   5       44.64       40.31      6.62 o 
  -5   2   5     1228.28     1227.27     15.35 o 
  -4   2   5       95.56       98.87      6.31 o 
  -3   2   5      330.99      302.31      9.36 o 
  -2   2   5      370.66      408.03      6.73 o 
  -1   2   5      913.47      833.88     11.25 o 
   0   2   5     1012.20     1055.24     11.98 o 
   1   2   5     1039.18      973.93     19.23 o 
   2   2   5      128.68      143.11      5.12 o 
   3   2   5     3412.43     3333.96     28.31 o 
   4   2   5      632.47      609.49      6.79 o 
   5   2   5     1000.24     1008.53      9.08 o 
   6   2   5      754.37      753.39      8.39 o 
   7   2   5       57.94       56.55     12.86 o 
   8   2   5      369.81      373.13     13.55 o 
   9   2   5      281.83      270.94     13.30 o 
  10   2   5      120.76      121.28     10.21 o 
  11   2   5        0.22        0.36      7.79 o 
  -9   3   5        0.86       -5.67      9.20 o 
  -8   3   5      452.98      437.18     17.84 o 
  -7   3   5      416.20      427.12     11.54 o 
  -6   3   5       36.70       39.03      7.32 o 
  -5   3   5        7.59       11.12      5.30 o 
  -4   3   5      622.25      627.75     12.37 o 
  -3   3   5        4.65       16.12      8.86 o 
  -2   3   5     1088.14     1027.38     16.20 o 
  -1   3   5     5388.26     5288.62     45.06 o 
   0   3   5      743.65      688.82      9.81 o 
   1   3   5        8.13       11.21      2.80 o 
   2   3   5      228.71      244.06      5.15 o 
   3   3   5     1125.82     1114.19     11.70 o 
   4   3   5      917.11      951.00      9.43 o 
   5   3   5      732.11      707.78     13.44 o 
   6   3   5       59.56       63.57      3.79 o 
   7   3   5      477.08      477.77      7.25 o 
   8   3   5       25.11       33.79     11.98 o 
   9   3   5      123.88      119.59     10.21 o 
  10   3   5        3.73        3.46      4.97 o 
  11   3   5      104.41      124.11     10.73 o 
  -9   4   5       48.88       43.88     13.30 o 
  -8   4   5       55.22       44.38     11.98 o 
  -7   4   5        4.45        7.64      6.12 o 
  -6   4   5     1034.30     1048.33     17.27 o 
  -5   4   5       25.14       19.85      6.89 o 
  -4   4   5      294.95      298.44     10.53 o 
  -3   4   5      812.02      863.06     13.13 o 
  -2   4   5       55.45       55.44      5.28 o 
  -1   4   5      447.05      421.60      8.07 o 
   0   4   5     2532.04     2485.08     41.20 o 
   1   4   5      354.14      339.90      6.55 o 
   2   4   5      928.12      875.12     14.94 o 
   3   4   5      316.84      310.22      6.96 o 
   4   4   5      711.44      680.77      7.64 o 
   5   4   5     1733.43     1684.17     13.70 o 
   6   4   5      433.54      431.47      8.85 o 
   7   4   5      129.28      124.55      4.91 o 
   8   4   5      690.60      654.39     10.40 o 
   9   4   5      101.11      116.06     15.26 o 
  10   4   5       21.90       29.94     13.49 o 
  11   4   5      301.48      318.70     12.93 o 
  -8   5   5        7.88        4.48     10.28 o 
  -7   5   5      195.27      186.31     19.92 o 
  -6   5   5      190.80      186.10     13.08 o 
  -5   5   5      117.52      120.04      8.36 o 
  -4   5   5      142.48      148.31      9.96 o 
  -3   5   5      458.31      449.48     10.63 o 
  -2   5   5     3308.08     3338.18     33.77 o 
  -1   5   5        6.10        4.84      3.99 o 
   0   5   5      289.26      250.82     10.59 o 
   1   5   5        1.29        2.55      3.68 o 
   2   5   5      326.57      294.29      6.42 o 
   3   5   5      544.77      597.99      7.06 o 
   4   5   5       60.71       50.38      3.66 o 
   5   5   5      175.81      167.97      5.60 o 
   6   5   5     1389.21     1370.76     13.22 o 
   7   5   5        4.11       -0.49      2.61 o 
   8   5   5      133.57      153.69      5.30 o 
   9   5   5      126.07      143.86      6.06 o 
  10   5   5       29.91       33.28      8.20 o 
  11   5   5       15.89       17.65      8.38 o 
  -7   6   5       47.57       52.12      9.74 o 
  -6   6   5        0.55       -0.71      9.14 o 
  -5   6   5      273.45      285.36     13.68 o 
  -4   6   5      106.78      103.92      8.71 o 
  -3   6   5     2400.95     2346.03     28.33 o 
  -2   6   5     1761.97     1743.98     35.84 o 
  -1   6   5        4.28       12.10      4.92 o 
   0   6   5       18.91       19.48      6.59 o 
   1   6   5     1603.85     1583.95     19.73 o 
   2   6   5      743.46      782.40     18.25 o 
   3   6   5      113.45      136.63      5.91 o 
   4   6   5      889.25      839.00      9.15 o 
   5   6   5        1.45        5.41      2.67 o 
   6   6   5      588.32      560.94      8.20 o 
   7   6   5      136.30      130.33      7.36 o 
   8   6   5      254.27      277.76      5.95 o 
   9   6   5       13.55       29.99      5.86 o 
  10   6   5      225.57      204.00     11.47 o 
  11   6   5        0.93        3.09      6.49 o 
  -7   7   5        8.48       12.90      9.27 o 
  -6   7   5        3.53        0.81      6.22 o 
  -5   7   5       87.00       94.65     12.08 o 
  -4   7   5      217.48      204.90     13.43 o 
  -3   7   5     1637.32     1599.17     28.05 o 
  -2   7   5      413.97      382.40     11.28 o 
  -1   7   5        9.97       18.62      5.70 o 
   0   7   5        0.17        0.35      3.57 o 
   1   7   5      208.60      239.95      7.84 o 
   2   7   5      297.06      296.85      6.57 o 
   3   7   5       11.43       22.58      3.66 o 
   4   7   5       92.75       85.20      4.40 o 
   5   7   5      292.45      290.56      6.46 o 
   6   7   5       16.93       20.37      3.36 o 
   7   7   5      627.16      618.77      8.37 o 
   8   7   5      370.89      345.32      6.66 o 
   9   7   5      100.46       97.76      4.97 o 
  10   7   5       40.56       40.18      5.59 o 
  11   7   5       20.17       28.75     12.99 o 
  -6   8   5       22.22       28.64     10.13 o 
  -5   8   5       13.35       -1.39      6.47 o 
  -4   8   5      625.34      579.38     16.29 o 
  -3   8   5      126.59      130.77     10.08 o 
  -2   8   5      214.44      221.17     10.36 o 
  -1   8   5      253.66      245.86      9.86 o 
   0   8   5      183.27      197.73      8.71 o 
   1   8   5      408.37      409.59     19.70 o 
   2   8   5        6.03        7.14      4.14 o 
   3   8   5      448.24      427.80      7.66 o 
   4   8   5       88.20       86.47      5.44 o 
   5   8   5      608.81      630.64      8.81 o 
   6   8   5        0.27        0.49      2.46 o 
   7   8   5      337.34      321.82      7.33 o 
   8   8   5      156.43      156.78      6.12 o 
   9   8   5       88.64       91.10      5.42 o 
  10   8   5        2.20       -2.96      5.26 o 
  11   8   5      153.96      175.56     11.16 o 
  -5   9   5        4.94        8.33     10.84 o 
  -4   9   5       46.71       45.10     10.01 o 
  -3   9   5       15.23       16.18      9.65 o 
  -2   9   5      220.56      222.88     17.33 o 
  -1   9   5       30.91       26.45      8.62 o 
   0   9   5      682.60      692.29     12.44 o 
   1   9   5       18.34       14.97      5.10 o 
   2   9   5      113.86      111.89      6.02 o 
   3   9   5        1.31       -0.38      2.77 o 
   4   9   5       61.33       69.01      6.25 o 
   5   9   5      212.77      216.44      7.72 o 
   6   9   5       59.59       61.43      5.24 o 
   7   9   5        3.55        4.20      4.91 o 
   8   9   5       36.69       30.95      4.84 o 
   9   9   5      193.97      199.67      7.09 o 
  10   9   5        8.80        9.74      4.20 o 
  11   9   5       55.88       46.47      6.63 o 
  -4  10   5       16.31       16.30      6.56 o 
  -3  10   5        0.55       -4.53      5.54 o 
  -2  10   5      238.37      244.60      9.49 o 
  -1  10   5       21.25       22.49      5.88 o 
   0  10   5      349.86      343.10     11.23 o 
   1  10   5       29.19       24.41      5.36 o 
   2  10   5       17.55       16.58      5.31 o 
   3  10   5        0.35        0.14      3.10 o 
   4  10   5      315.41      330.97      7.80 o 
   5  10   5       41.17       46.36      4.86 o 
   6  10   5      198.78      205.08      6.42 o 
   7  10   5       97.96      105.83      5.41 o 
   8  10   5       73.53       40.96     32.34 o 
   9  10   5       94.98       92.53      5.40 o 
  10  10   5       24.70       17.79      4.38 o 
  -2  11   5       13.75        2.56      5.44 o 
  -1  11   5      119.70      130.63      8.51 o 
   0  11   5      125.84      131.45      8.75 o 
   1  11   5      226.75      229.99     10.51 o 
   2  11   5       27.46       25.25      5.60 o 
   3  11   5      122.69      144.80      7.92 o 
   4  11   5       46.56       52.89      7.41 o 
   5  11   5      152.45      145.04      7.41 o 
   6  11   5        1.21        1.04      3.30 o 
   7  11   5        1.17       -2.69      3.54 o 
   8  11   5       70.82       77.71     22.10 o 
   9  11   5        1.12        2.52      4.08 o 
  -1  12   5      127.64      128.21      9.48 o 
   0  12   5        0.03        0.82      5.20 o 
   1  12   5      145.80      162.81      8.81 o 
   2  12   5       31.71       19.07      9.81 o 
   3  12   5       67.97       57.41     19.99 o 
   4  12   5       63.43       56.79      9.20 o 
   5  12   5        1.91        5.00      4.33 o 
   6  12   5       70.13       85.91     24.86 o 
   7  12   5       63.43       51.84     16.56 o 
   8  12   5       56.96       58.17     19.73 o 
   2  13   5        1.71       -1.69      5.71 o 
   3  13   5       17.86        8.65      7.75 o 
   4  13   5        0.11       -0.09      3.74 o 
   5  13   5       28.57       30.22     14.18 o 
   6  13   5        0.34        4.22      5.73 o 
   7  13   5       18.40        6.93     11.09 o 
  -5 -12   6       93.27       79.68     14.25 o 
  -4 -12   6        7.48        0.50      7.82 o 
  -3 -12   6       20.58        0.13      6.62 o 
  -2 -12   6       77.38       45.70     18.14 o 
  -8 -11   6        8.80       13.68     12.54 o 
  -7 -11   6       42.78       68.71     14.50 o 
  -6 -11   6       26.19       32.21     19.67 o 
  -5 -11   6       62.94       68.59     12.99 o 
  -4 -11   6        4.53        0.66      5.19 o 
  -3 -11   6       49.34       53.43      9.46 o 
  -2 -11   6       16.87       12.40      4.58 o 
  -1 -11   6       12.72        7.14      4.98 o 
   0 -11   6       44.12       37.99      6.97 o 
   1 -11   6        2.50        2.39      4.44 o 
  -9 -10   6       76.50      103.89     16.64 o 
  -8 -10   6        2.06       11.28     11.35 o 
  -7 -10   6        0.77       -6.56      9.77 o 
  -6 -10   6      110.59      127.02     22.69 o 
  -5 -10   6       20.76       10.65      9.27 o 
  -4 -10   6      223.34      196.33      7.18 o 
  -3 -10   6      323.79      323.83      7.01 o 
  -2 -10   6       36.71       33.08      4.53 o 
  -1 -10   6       90.67      103.26      9.14 o 
   0 -10   6       29.86       27.67      5.93 o 
   1 -10   6        1.81       -1.86      4.43 o 
   2 -10   6        1.09       -0.91      3.46 o 
  -9  -9   6       13.26        5.86     10.34 o 
  -8  -9   6      116.73      120.97     15.13 o 
  -7  -9   6        3.63       -0.82      7.82 o 
  -6  -9   6      111.84      117.13     12.92 o 
  -5  -9   6        0.15        7.75      8.32 o 
  -4  -9   6      413.84      387.06      4.50 o 
  -3  -9   6       91.51       88.26      3.41 o 
  -2  -9   6      339.04      343.70      6.70 o 
  -1  -9   6       98.46       97.08      4.33 o 
   0  -9   6      154.91      184.27      7.41 o 
   1  -9   6      232.30      220.54     10.73 o 
   2  -9   6      114.38       96.56      5.45 o 
   3  -9   6        0.57       -0.33      5.75 o 
   4  -9   6       92.33       48.10     37.92 o 
  -9  -8   6        3.82        3.03      9.08 o 
  -8  -8   6       26.82       18.85     10.53 o 
  -7  -8   6       50.73       40.28     10.97 o 
  -6  -8   6      637.16      685.62     29.50 o 
  -5  -8   6       74.36       89.26     10.72 o 
  -4  -8   6       34.81       44.71      1.81 o 
  -3  -8   6      137.90      137.56      3.30 o 
  -2  -8   6      243.82      242.33      6.50 o 
  -1  -8   6      216.52      208.37      4.48 o 
   0  -8   6      395.40      400.44     11.57 o 
   1  -8   6      142.68      135.97      6.17 o 
   2  -8   6        2.96        2.08      2.93 o 
   3  -8   6       28.27       13.21     10.40 o 
   4  -8   6      381.68      364.96     13.11 o 
   5  -8   6       81.94       79.88     10.59 o 
 -10  -7   6       65.96       64.55     13.43 o 
  -9  -7   6       26.44       33.60     17.84 o 
  -8  -7   6       18.35       17.52      9.71 o 
  -7  -7   6      332.50      327.17     16.01 o 
  -6  -7   6       35.62       59.89     16.26 o 
  -5  -7   6       35.68       44.82      8.95 o 
  -4  -7   6       54.24       46.14      8.45 o 
  -3  -7   6      244.61      256.75      6.69 o 
  -2  -7   6      459.03      436.39      5.00 o 
  -1  -7   6      374.22      368.63      5.48 o 
   0  -7   6      615.58      611.00      7.21 o 
   1  -7   6     1011.89     1011.42     12.65 o 
   2  -7   6      648.05      680.26      9.30 o 
   3  -7   6      108.95      139.94     19.83 o 
   4  -7   6       77.28       93.15      8.66 o 
   5  -7   6        0.39        8.56      8.38 o 
   6  -7   6       63.60       64.16     10.55 o 
 -10  -6   6       38.59       31.46     11.35 o 
  -9  -6   6        0.54        1.39      7.63 o 
  -8  -6   6       59.34       74.26     18.22 o 
  -7  -6   6      138.05      145.81     12.23 o 
  -6  -6   6       56.80       67.39      9.52 o 
  -5  -6   6       37.46       46.52     13.62 o 
  -4  -6   6      234.13      221.33     11.16 o 
  -3  -6   6      487.08      499.23      6.19 o 
  -2  -6   6       45.28       46.48      2.99 o 
  -1  -6   6     1011.72     1036.60      9.89 o 
   0  -6   6       22.84       23.47      2.45 o 
   1  -6   6     1266.00     1277.28     13.99 o 
   2  -6   6       17.06       17.83      4.84 o 
   3  -6   6      234.68      251.76     10.18 o 
   4  -6   6      117.95      105.74      9.08 o 
   5  -6   6        3.51        4.25      7.22 o 
   6  -6   6       82.39       96.43     10.15 o 
   7  -6   6       22.30       23.55     11.43 o 
 -10  -5   6      128.95      148.65     14.18 o 
  -9  -5   6      126.55      128.79     13.05 o 
  -8  -5   6      219.01      236.40     21.18 o 
  -7  -5   6      251.48      300.38     13.74 o 
  -6  -5   6       40.40       36.12      8.20 o 
  -5  -5   6        0.95       -5.61      6.18 o 
  -4  -5   6      507.55      511.31     19.79 o 
  -3  -5   6      790.81      787.24      6.22 o 
  -2  -5   6      872.00      895.55      7.17 o 
  -1  -5   6      248.23      266.54      4.87 o 
   0  -5   6      281.91      298.43      4.65 o 
   1  -5   6      479.80      472.86      6.74 o 
   2  -5   6     1164.02     1224.08     17.68 o 
   3  -5   6     1050.11     1022.31     15.03 o 
   4  -5   6        0.07        3.59      4.82 o 
   5  -5   6      431.94      434.25     14.27 o 
   6  -5   6        2.85       -1.10      5.48 o 
   7  -5   6       65.19       75.32     12.16 o 
   8  -5   6       27.57       26.19     10.04 o 
 -10  -4   6      148.79      169.89     13.93 o 
  -9  -4   6        1.13        2.79      2.39 o 
  -8  -4   6      358.71      357.25     11.10 o 
  -7  -4   6       51.50       57.77      1.31 o 
  -6  -4   6       51.27       54.40      8.20 o 
  -5  -4   6       34.45       29.82      7.12 o 
  -4  -4   6      110.90       99.48      7.94 o 
  -3  -4   6        4.07        3.70      1.04 o 
  -2  -4   6      129.56      127.06      3.96 o 
  -1  -4   6      174.55      162.86      3.85 o 
   0  -4   6      491.31      492.38      6.57 o 
   1  -4   6      556.36      554.39      7.94 o 
   2  -4   6      569.36      563.83      6.79 o 
   3  -4   6      461.62      452.97     14.69 o 
   4  -4   6     1172.89     1148.23     16.54 o 
   5  -4   6      270.46      269.46     15.12 o 
   6  -4   6       85.40       70.80      8.33 o 
   7  -4   6      210.61      205.77     13.65 o 
   8  -4   6       38.63       38.09      9.74 o 
 -10  -3   6        1.37        3.82      3.46 o 
  -9  -3   6      944.63      930.09     11.53 o 
  -8  -3   6     1107.98     1143.45     14.56 o 
  -7  -3   6        3.87        5.03      2.30 o 
  -6  -3   6       66.94       77.08      2.80 o 
  -5  -3   6       74.50       65.54      2.25 o 
  -4  -3   6       57.17       58.91      2.53 o 
  -3  -3   6       68.77       68.15      4.01 o 
  -2  -3   6     2449.61     2361.78     15.55 o 
  -1  -3   6      918.53      976.13     14.82 o 
   0  -3   6     3447.36     3308.70     28.11 o 
   1  -3   6      310.14      324.47      8.29 o 
   2  -3   6      119.43       81.95      2.84 o 
   3  -3   6       43.05       50.75      7.06 o 
   4  -3   6      540.29      537.51     10.83 o 
   5  -3   6        0.88       -0.79      4.19 o 
   6  -3   6      349.96      346.08     11.16 o 
   7  -3   6       47.15       57.91      8.53 o 
   8  -3   6      236.78      266.41     20.14 o 
   9  -3   6       56.96       73.83     11.00 o 
 -11  -2   6       37.48       27.33      5.90 o 
 -10  -2   6       18.16       12.12      4.75 o 
  -9  -2   6      488.60      529.85     12.46 o 
  -8  -2   6      196.59      204.82      7.04 o 
  -7  -2   6       50.69       41.62      5.44 o 
  -6  -2   6       11.31       11.44      3.51 o 
  -5  -2   6      883.18      906.12      9.99 o 
  -4  -2   6      333.49      377.44      4.17 o 
  -3  -2   6      581.34      687.17      6.55 o 
  -2  -2   6      141.31      181.96      5.11 o 
  -1  -2   6     4754.95     4738.80     36.60 o 
   0  -2   6        6.00        2.55      2.99 o 
   1  -2   6        2.36        2.62      1.37 o 
   2  -2   6      442.28      446.78      4.84 o 
   3  -2   6        3.18       10.21      5.17 o 
   4  -2   6      607.53      583.75     14.56 o 
   5  -2   6      248.28      218.94     18.09 o 
   6  -2   6      961.00      971.33     18.24 o 
   7  -2   6      269.18      262.30     10.56 o 
   8  -2   6       20.40       28.33      9.24 o 
   9  -2   6        3.72        3.52      6.81 o 
 -10  -1   6       59.92       58.50      8.64 o 
  -9  -1   6       28.21       34.74      5.45 o 
  -8  -1   6      333.15      348.55      8.53 o 
  -7  -1   6      966.67      952.51     12.90 o 
  -6  -1   6      494.00      460.47      8.35 o 
  -5  -1   6      496.55      470.32      7.21 o 
  -4  -1   6      376.84      409.93      8.83 o 
  -3  -1   6       26.63       24.12      3.85 o 
  -2  -1   6     1507.06     1583.20     12.90 o 
  -1  -1   6     2506.71     2458.67     20.31 o 
   0  -1   6       65.06       66.48      4.54 o 
   1  -1   6     5474.19     5560.70     45.36 o 
   2  -1   6     3266.75     3601.60     42.99 o 
   3  -1   6     1385.79     1366.13     20.80 o 
   4  -1   6      554.89      577.25     13.62 o 
   5  -1   6      943.52      966.39     20.05 o 
   6  -1   6      136.64      137.30     10.65 o 
   7  -1   6       61.51       66.45      7.46 o 
   8  -1   6      204.16      203.88     12.10 o 
   9  -1   6       56.70       69.53      9.05 o 
  10  -1   6      139.24      151.51     11.83 o 
 -10   0   6      185.02      189.06     12.67 o 
  -9   0   6        6.19        1.32      5.55 o 
  -8   0   6       83.57       89.26      8.26 o 
  -7   0   6        2.14        1.55      3.07 o 
  -6   0   6       92.58       91.23      5.63 o 
  -5   0   6      281.03      301.36      6.10 o 
  -4   0   6      526.63      569.84      8.52 o 
  -3   0   6     1979.08     1923.96     16.74 o 
  -2   0   6      273.47      262.19      4.48 o 
  -1   0   6      767.60      762.36     25.47 o 
   0   0   6        1.15        1.45      4.48 o 
   1   0   6     1854.70     1733.57     15.51 o 
   2   0   6     1901.40     2018.33     18.52 o 
   3   0   6      847.43      744.79      9.52 o 
   4   0   6     1305.20     1335.88      9.04 o 
   5   0   6      240.69      239.23     10.72 o 
   6   0   6      242.15      230.91     11.79 o 
   7   0   6       48.58       43.88      9.08 o 
   8   0   6       72.09       71.00      7.77 o 
   9   0   6       83.73       98.05     10.60 o 
  10   0   6        1.10        1.29      9.49 o 
 -10   1   6        6.07        6.43      8.51 o 
  -9   1   6        1.21       -0.44      9.33 o 
  -8   1   6      151.79      155.90     17.21 o 
  -7   1   6       41.72       45.70      5.22 o 
  -6   1   6      265.75      254.32      7.18 o 
  -5   1   6      445.14      444.35      9.45 o 
  -4   1   6     1943.37     1989.85     21.00 o 
  -3   1   6      131.63      135.11      4.60 o 
  -2   1   6     1345.12     1323.23     12.83 o 
  -1   1   6        2.19        3.48      2.23 o 
   0   1   6      694.94      666.56     10.84 o 
   1   1   6       66.97       57.34      4.63 o 
   2   1   6     7083.16     7208.79     59.80 o 
   3   1   6     3812.41     3883.34     33.61 o 
   4   1   6     2012.59     2007.25     14.18 o 
   5   1   6        1.84        1.62      0.98 o 
   6   1   6       12.63       15.76      6.81 o 
   7   1   6     1306.10     1359.76     26.16 o 
   8   1   6      230.58      237.34     13.36 o 
   9   1   6      103.50      114.57      8.73 o 
  10   1   6        4.14        7.77      6.51 o 
  11   1   6       80.39       93.28     12.24 o 
  -9   2   6      108.39       56.36     18.28 o 
  -8   2   6      148.97      143.10     18.91 o 
  -7   2   6      125.06      139.93      8.84 o 
  -6   2   6       15.85       14.42      4.69 o 
  -5   2   6      770.12      774.94     11.84 o 
  -4   2   6        2.52        2.31      3.32 o 
  -3   2   6      573.52      552.27      8.63 o 
  -2   2   6      929.03      887.82     11.81 o 
  -1   2   6        4.01        4.11      2.69 o 
   0   2   6       78.24       59.86      3.63 o 
   1   2   6     1868.62     1854.26     18.36 o 
   2   2   6     1929.51     1820.94     17.05 o 
   3   2   6      912.59     1013.29     11.45 o 
   4   2   6     2990.34     2973.80     20.91 o 
   5   2   6       82.24       78.09      3.36 o 
   6   2   6     2671.88     2638.99     19.67 o 
   7   2   6     2366.11     2384.28     37.57 o 
   8   2   6      597.38      585.51     16.83 o 
   9   2   6       46.07       38.90      9.52 o 
  10   2   6       68.46       77.89      8.41 o 
  11   2   6       30.98       40.90      8.42 o 
  -9   3   6      195.20      195.67     15.76 o 
  -8   3   6        9.23       12.66      7.70 o 
  -7   3   6      631.81      603.51     22.16 o 
  -6   3   6       34.35       30.76      5.94 o 
  -5   3   6       57.56       60.74      7.44 o 
  -4   3   6       48.68       49.71      6.21 o 
  -3   3   6       10.42        9.50      4.78 o 
  -2   3   6       22.74       19.45      4.74 o 
  -1   3   6     2434.07     2421.28     22.91 o 
   0   3   6     1620.59     1564.57     15.78 o 
   1   3   6       28.40       17.26      5.43 o 
   2   3   6     2036.05     1909.56     17.99 o 
   3   3   6     2174.35     2146.49     20.17 o 
   4   3   6      739.35      743.86      8.15 o 
   5   3   6      661.95      645.32      8.66 o 
   6   3   6     1415.28     1412.69     13.06 o 
   7   3   6       69.17       69.98      4.24 o 
   8   3   6      125.17      142.28     10.34 o 
   9   3   6       53.01       48.60      9.39 o 
  10   3   6      235.52      232.55     13.87 o 
  11   3   6       13.86       14.70      6.93 o 
  -9   4   6       11.65       12.54     11.54 o 
  -8   4   6      126.34      137.56     10.36 o 
  -7   4   6      553.57      519.72     13.77 o 
  -6   4   6      123.95      123.86      9.27 o 
  -5   4   6      117.23      108.35      7.59 o 
  -4   4   6       17.72       16.25      8.57 o 
  -3   4   6       95.90       83.62      8.32 o 
  -2   4   6      535.22      503.55      9.72 o 
  -1   4   6       16.96       16.47      6.69 o 
   0   4   6        1.65       -0.14      4.60 o 
   1   4   6      277.80      248.70      6.27 o 
   2   4   6        1.42        0.23      2.36 o 
   3   4   6      881.52      860.82     12.09 o 
   4   4   6       75.98       69.88      3.97 o 
   5   4   6     3119.66     3061.70     24.20 o 
   6   4   6     1416.92     1387.30     13.32 o 
   7   4   6      355.99      349.57      6.95 o 
   8   4   6      428.34      422.57      7.84 o 
   9   4   6       79.12       81.26      9.83 o 
  10   4   6        4.91        6.68      7.69 o 
  11   4   6       22.13       14.12      9.33 o 
  -8   5   6      282.82      269.18     19.42 o 
  -7   5   6       43.09       37.38     10.12 o 
  -6   5   6      191.45      197.84     10.91 o 
  -5   5   6      132.60      123.77      8.67 o 
  -4   5   6      571.44      578.14     25.56 o 
  -3   5   6       47.36       55.27      6.59 o 
  -2   5   6        1.63       -0.57      3.76 o 
  -1   5   6       13.42       23.85      9.14 o 
   0   5   6       71.21       80.45     13.40 o 
   1   5   6     1040.50     1024.87     13.13 o 
   2   5   6      741.83      787.02     10.80 o 
   3   5   6     1046.24      993.65     12.30 o 
   4   5   6       21.73       20.99      3.13 o 
   5   5   6      860.35      872.74     11.02 o 
   6   5   6       65.49       63.13      5.15 o 
   7   5   6      559.34      561.62      8.66 o 
   8   5   6      194.29      192.56      6.31 o 
   9   5   6      214.24      222.19      6.95 o 
  10   5   6      103.99      124.57     11.16 o 
  11   5   6        0.84       -1.70      6.87 o 
  -7   6   6       21.27       23.67      8.98 o 
  -6   6   6       65.93       81.03      9.64 o 
  -5   6   6        0.43        2.92      8.64 o 
  -4   6   6     1494.40     1488.94     21.98 o 
  -3   6   6      559.52      507.97     12.52 o 
  -2   6   6        3.19        4.98      5.04 o 
  -1   6   6       69.78       74.22     12.77 o 
   0   6   6      354.66      360.80      9.36 o 
   1   6   6       37.69       48.20      7.12 o 
   2   6   6     1809.29     1736.27     19.48 o 
   3   6   6        5.38        2.21      2.76 o 
   4   6   6       43.37       40.36      4.21 o 
   5   6   6      730.78      738.50      9.71 o 
   6   6   6      198.89      206.55      6.01 o 
   7   6   6      401.31      399.91      6.97 o 
   8   6   6      169.51      168.47      8.06 o 
   9   6   6       26.16       30.18      4.73 o 
  10   6   6       41.30       44.38      5.53 o 
  11   6   6       58.39       -1.51      6.87 o 
  -6   7   6       26.93       17.84     10.18 o 
  -5   7   6      132.82      143.06     13.07 o 
  -4   7   6      638.29      666.23     16.26 o 
  -3   7   6      181.86      159.92     10.09 o 
  -2   7   6      329.03      342.91     11.19 o 
  -1   7   6      145.52      164.30     22.06 o 
   0   7   6       51.24       48.48      6.35 o 
   1   7   6       90.89      100.63      6.69 o 
   2   7   6        4.61        5.21      5.17 o 
   3   7   6      100.96      100.19      5.56 o 
   4   7   6      485.52      490.95      7.91 o 
   5   7   6      217.79      212.46      6.33 o 
   6   7   6      633.84      651.27      8.86 o 
   7   7   6       60.89       57.60      4.78 o 
   8   7   6       29.54       31.81      4.06 o 
   9   7   6      128.01      132.64      5.63 o 
  10   7   6      130.31      139.24      8.42 o 
  11   7   6       50.56       41.35     15.07 o 
  -6   8   6       15.06       14.92      9.46 o 
  -5   8   6      137.07      162.05     15.98 o 
  -4   8   6       52.40       41.38      9.36 o 
  -3   8   6      903.73      873.15     34.86 o 
  -2   8   6        5.64        8.04      6.28 o 
  -1   8   6      173.92      210.86     12.89 o 
   0   8   6       73.31       63.31      8.59 o 
   1   8   6      505.57      528.50     21.50 o 
   2   8   6      271.09      292.58      8.21 o 
   3   8   6        1.06        2.90      3.74 o 
   4   8   6      554.33      571.25      9.91 o 
   5   8   6      246.49      261.82      6.63 o 
   6   8   6      188.65      186.64      6.41 o 
   7   8   6        1.63       -0.68      3.07 o 
   8   8   6      139.98      151.12      6.96 o 
   9   8   6        0.54        0.76      3.27 o 
  10   8   6       54.50       47.96     11.07 o 
  11   8   6        0.53        2.95      7.34 o 
  -5   9   6       72.70       62.37     11.71 o 
  -4   9   6       39.84       35.88      9.98 o 
  -3   9   6       73.57       94.67     10.59 o 
  -2   9   6       17.55       12.73      7.28 o 
  -1   9   6      258.76      254.82     21.21 o 
   0   9   6        8.07        6.63      6.89 o 
   1   9   6      186.19      203.18      8.19 o 
   2   9   6      150.86      143.06     11.91 o 
   3   9   6       32.96       31.89      5.40 o 
   4   9   6        0.18       -3.68      3.68 o 
   5   9   6      412.87      418.75     11.57 o 
   6   9   6        1.40        1.42      3.70 o 
   7   9   6      110.42      102.53      6.19 o 
   8   9   6      350.87      345.41      8.32 o 
   9   9   6       48.14       41.10      5.49 o 
  10   9   6        2.10        6.96      3.96 o 
  -3  10   6       27.35       25.49     11.36 o 
  -2  10   6       56.65       66.17     10.06 o 
  -1  10   6      161.23      167.06     10.89 o 
   0  10   6      375.50      368.27     11.13 o 
   1  10   6      367.72      366.35     10.65 o 
   2  10   6        4.08        4.11      4.44 o 
   3  10   6      327.49      303.23      8.36 o 
   4  10   6       18.44       22.90      5.51 o 
   5  10   6       47.45       50.40      5.22 o 
   6  10   6       56.36       56.63      5.23 o 
   7  10   6      611.40      603.47     10.06 o 
   8  10   6       33.29       17.79      6.91 o 
   9  10   6       17.37       17.66      5.55 o 
  10  10   6        4.30        1.73      3.60 o 
  -2  11   6       13.14       11.63      6.54 o 
  -1  11   6        1.05        0.35      4.70 o 
   0  11   6      115.82      110.29      9.03 o 
   1  11   6       14.93       13.37      5.70 o 
   2  11   6      194.43      197.58      9.30 o 
   3  11   6       12.54       10.68      4.97 o 
   4  11   6       96.91      106.05      6.77 o 
   5  11   6        6.71        6.63      4.38 o 
   6  11   6       37.34       35.33      6.58 o 
   7  11   6      163.64      168.54      8.82 o 
   8  11   6       39.85       36.47     13.20 o 
   9  11   6        2.50        4.46      4.11 o 
   0  12   6      110.45      121.87      9.10 o 
   1  12   6        4.04        4.18      6.18 o 
   2  12   6      124.10      128.56      8.26 o 
   3  12   6       17.17        2.15      4.57 o 
   4  12   6       11.74       15.36      7.08 o 
   5  12   6        0.01        4.49      5.24 o 
   6  12   6      150.53      162.85      8.44 o 
   7  12   6        5.81        2.50      4.30 o 
   8  12   6       96.63      112.80     32.22 o 
   2  13   6        0.98       -1.30      5.08 o 
   3  13   6       55.58       30.05     22.22 o 
   4  13   6        4.40        0.38      4.11 o 
   5  13   6       11.66       -1.01      6.07 o 
   6  13   6       99.16       77.40     23.46 o 
  -7 -11   7       26.99       17.27     12.73 o 
  -6 -11   7       78.98      109.81     15.44 o 
  -5 -11   7        7.03        8.57     10.09 o 
  -4 -11   7       52.45       61.90     11.98 o 
  -3 -11   7       66.99       66.88     11.73 o 
  -2 -11   7       29.48       32.27      4.71 o 
  -1 -11   7        3.41       10.71      8.83 o 
   0 -11   7       37.05       23.20      6.22 o 
  -8 -10   7       28.58       25.15     13.24 o 
  -7 -10   7       90.66      103.32     15.07 o 
  -6 -10   7        9.77       13.62     10.53 o 
  -5 -10   7      113.69      113.09     13.43 o 
  -4 -10   7      110.66      103.45     12.42 o 
  -3 -10   7      288.18      293.54      5.33 o 
  -2 -10   7       28.97       26.62      3.60 o 
  -1 -10   7      195.33      186.23      7.18 o 
   0 -10   7       20.68       16.75      6.46 o 
   1 -10   7        3.43        6.50      5.39 o 
   2 -10   7       36.61       17.19     15.51 o 
  -9  -9   7        8.20       22.19     12.48 o 
  -8  -9   7       65.53       44.69     13.43 o 
  -7  -9   7       47.08       45.77     12.23 o 
  -6  -9   7       29.55       17.84     10.15 o 
  -5  -9   7      282.08      273.65     15.70 o 
  -4  -9   7       18.37        8.80      2.89 o 
  -3  -9   7       46.43       58.58      2.85 o 
  -2  -9   7       21.65       17.10      3.14 o 
  -1  -9   7      272.40      277.10      6.26 o 
   0  -9   7        4.35       10.61      5.49 o 
   1  -9   7        4.84        3.86      6.40 o 
   2  -9   7       60.20       26.02     20.58 o 
   3  -9   7        7.46        1.37      5.60 o 
  -9  -8   7        0.19        1.20      8.70 o 
  -8  -8   7        1.79        0.06      6.68 o 
  -7  -8   7        5.55       16.71     10.28 o 
  -6  -8   7      165.87      165.16     14.12 o 
  -5  -8   7       25.32       38.20     15.95 o 
  -4  -8   7      473.15      474.31     16.14 o 
  -3  -8   7      368.96      355.93      6.24 o 
  -2  -8   7      348.19      360.60      7.91 o 
  -1  -8   7      160.64      172.82      6.34 o 
   0  -8   7        4.82        2.14      4.70 o 
   1  -8   7      263.41      271.03     10.27 o 
   2  -8   7       24.83       25.72      7.22 o 
   3  -8   7        4.51        0.23      4.38 o 
   4  -8   7       76.68       68.86      9.36 o 
   5  -8   7      436.75      434.12     18.98 o 
  -9  -7   7       30.48       36.37     11.98 o 
  -8  -7   7        5.92       11.60      9.65 o 
  -7  -7   7       17.39       25.78     10.28 o 
  -6  -7   7      410.98      446.76     17.52 o 
  -5  -7   7       13.31       14.81      8.20 o 
  -4  -7   7      267.86      274.54     12.73 o 
  -3  -7   7        2.05        1.66      1.57 o 
  -2  -7   7       73.61       84.86      4.49 o 
  -1  -7   7       78.15       74.02      3.55 o 
   0  -7   7      629.05      625.11      8.75 o 
   1  -7   7     1415.36     1416.95     19.75 o 
   2  -7   7       22.49       27.12      9.00 o 
   3  -7   7        0.76       -0.88      5.68 o 
   4  -7   7        9.11       19.14      8.89 o 
   5  -7   7      141.43      165.67     11.21 o 
   6  -7   7       53.59       62.32     10.72 o 
  -9  -6   7       36.00       38.01     11.54 o 
  -8  -6   7       34.74       42.99     11.09 o 
  -7  -6   7      253.84      263.50     15.38 o 
  -6  -6   7       63.07       78.74     10.72 o 
  -5  -6   7      216.99      209.67     12.36 o 
  -4  -6   7      338.12      371.93     20.11 o 
  -3  -6   7      919.52      891.99     17.40 o 
  -2  -6   7       98.56      101.52      2.94 o 
  -1  -6   7      252.57      233.68      4.52 o 
   0  -6   7     1536.47     1593.14     19.15 o 
   1  -6   7       30.36       36.76      3.36 o 
   2  -6   7        7.20        6.69      4.38 o 
   3  -6   7      237.09      239.14     16.55 o 
   4  -6   7      435.41      414.90     12.15 o 
   5  -6   7       57.43       61.28      8.61 o 
   6  -6   7       56.29       67.27     13.93 o 
   7  -6   7        1.25       10.91     12.61 o 
  -9  -5   7       84.67       93.74     20.05 o 
  -8  -5   7       28.25       27.49      9.58 o 
  -7  -5   7       40.03       39.21      9.77 o 
  -6  -5   7        0.34        3.78      6.49 o 
  -5  -5   7      340.21      353.46     13.55 o 
  -4  -5   7       13.34        9.08      6.30 o 
  -3  -5   7      894.76      912.30      8.78 o 
  -2  -5   7      294.56      310.69      5.16 o 
  -1  -5   7      381.88      378.31      5.03 o 
   0  -5   7      685.33      688.36      8.84 o 
   1  -5   7      611.50      580.67      8.46 o 
   2  -5   7      383.96      396.11      6.72 o 
   3  -5   7      273.62      273.18      8.82 o 
   4  -5   7      342.20      342.90     12.36 o 
   5  -5   7       33.26       28.21      7.26 o 
   6  -5   7        4.81       11.59      8.44 o 
   7  -5   7       10.55       12.58      8.37 o 
  -9  -4   7       10.10       14.94     14.94 o 
  -8  -4   7      128.21      117.10      3.72 o 
  -7  -4   7        1.62        1.19      1.10 o 
  -6  -4   7       11.51       11.41      7.12 o 
  -5  -4   7      804.40      789.44     18.03 o 
  -4  -4   7      244.85      239.57      9.68 o 
  -3  -4   7     1299.82     1299.16     11.78 o 
  -2  -4   7       71.55       64.28      4.04 o 
  -1  -4   7     1889.13     1771.40     25.97 o 
   0  -4   7       60.27       68.08      4.14 o 
   1  -4   7      324.40      355.37      6.65 o 
   2  -4   7       22.21       26.18      2.44 o 
   3  -4   7       80.68       93.01      7.91 o 
   4  -4   7      110.48      127.57      9.00 o 
   5  -4   7       86.39      105.12      8.08 o 
   6  -4   7      266.55      254.80     11.17 o 
   7  -4   7       12.47        7.37      8.54 o 
   8  -4   7      277.68      298.12     27.52 o 
  -9  -3   7      142.72      139.90      4.07 o 
  -8  -3   7       48.38       35.09      6.34 o 
  -7  -3   7       10.92       14.31      4.44 o 
  -6  -3   7      688.87      689.41     11.00 o 
  -5  -3   7      334.82      351.47      3.83 o 
  -4  -3   7      690.90      745.33      6.13 o 
  -3  -3   7      690.94      669.67      5.45 o 
  -2  -3   7      929.61      879.41      7.37 o 
  -1  -3   7      608.13      605.54      8.03 o 
   0  -3   7     1591.27     1584.42     22.66 o 
   1  -3   7       29.83       25.89      4.08 o 
   2  -3   7      187.63      185.56     11.82 o 
   3  -3   7       47.95       43.56      7.25 o 
   4  -3   7       25.59       28.05      7.88 o 
   5  -3   7      512.27      511.83     12.25 o 
   6  -3   7        4.49        7.00      7.06 o 
   7  -3   7      437.39      416.82     14.59 o 
   8  -3   7        5.21       16.35      8.15 o 
   9  -3   7      108.99      125.37     14.88 o 
 -10  -2   7       23.46       21.95      4.31 o 
  -9  -2   7        5.89        1.20      5.17 o 
  -8  -2   7        4.44        5.09      4.75 o 
  -7  -2   7      125.48      134.63      5.11 o 
  -6  -2   7     1146.83     1140.30     13.15 o 
  -5  -2   7       25.80       27.41      2.62 o 
  -4  -2   7       29.28       31.20      3.72 o 
  -3  -2   7      204.99      206.05      3.87 o 
  -2  -2   7      335.79      277.92      4.79 o 
  -1  -2   7      302.26      288.73      9.46 o 
   0  -2   7     5481.46     5420.97     44.75 o 
   1  -2   7       28.80       28.55      2.11 o 
   2  -2   7      148.22      143.43      3.95 o 
   3  -2   7      468.38      473.80      5.80 o 
   4  -2   7      364.19      355.16     18.60 o 
   5  -2   7      101.72      108.36     10.34 o 
   6  -2   7      429.57      420.91     16.20 o 
   7  -2   7      369.27      375.31     12.48 o 
   8  -2   7       14.82        4.34      7.96 o 
   9  -2   7      156.30      187.94     12.41 o 
 -10  -1   7       14.48       12.36      7.12 o 
  -9  -1   7      263.62      269.26     12.51 o 
  -8  -1   7       52.07       44.13     10.34 o 
  -7  -1   7      120.43      122.15      5.76 o 
  -6  -1   7       90.52      100.16      5.52 o 
  -5  -1   7      501.91      515.74     20.65 o 
  -4  -1   7      692.25      661.13      9.30 o 
  -3  -1   7       48.40       51.49      2.67 o 
  -2  -1   7     1827.54     1808.43     16.22 o 
  -1  -1   7      423.45      410.20      5.50 o 
   0  -1   7     4606.78     4362.05     37.05 o 
   1  -1   7      224.37      181.01      5.86 o 
   2  -1   7      900.16      848.66     11.95 o 
   3  -1   7       28.50       18.02      1.77 o 
   4  -1   7      126.11      120.47     13.93 o 
   5  -1   7       15.23       13.49      7.00 o 
   6  -1   7      324.63      330.52     14.25 o 
   7  -1   7       15.43       11.60      8.51 o 
   8  -1   7      164.87      176.46     10.36 o 
   9  -1   7       43.68       43.51      8.98 o 
  10  -1   7       39.49       52.45     12.49 o 
 -10   0   7       46.18       55.98     10.15 o 
  -9   0   7      132.95      148.33     10.59 o 
  -8   0   7       36.35       32.47      7.25 o 
  -7   0   7      136.57      142.42      5.83 o 
  -6   0   7       99.21       88.02      4.85 o 
  -5   0   7      476.14      507.70      9.10 o 
  -4   0   7      995.65     1026.22     11.30 o 
  -3   0   7      101.59      107.09      7.25 o 
  -2   0   7       33.56       22.99      2.71 o 
  -1   0   7      616.49      579.18      7.06 o 
   0   0   7       91.53       73.38      5.11 o 
   1   0   7     1034.10     1040.49     14.63 o 
   2   0   7     4348.70     4674.28     40.34 o 
   3   0   7      325.40      282.00     11.19 o 
   4   0   7      170.28      140.63      3.21 o 
   5   0   7       46.49       48.23      8.07 o 
   6   0   7        2.66        2.33      6.24 o 
   7   0   7      605.55      610.16     18.28 o 
   8   0   7      223.61      253.04     14.81 o 
   9   0   7        5.89       -0.24      5.05 o 
  10   0   7      110.70      114.60     10.79 o 
 -10   1   7      205.79      233.31     22.63 o 
  -9   1   7       27.97       21.56     14.12 o 
  -8   1   7       62.18       59.45      7.47 o 
  -7   1   7       86.90       94.54      6.10 o 
  -6   1   7      424.69      416.42     15.07 o 
  -5   1   7      554.42      554.01     10.73 o 
  -4   1   7      181.06      167.10      6.77 o 
  -3   1   7      534.85      538.96      8.09 o 
  -2   1   7        5.18        9.08      4.22 o 
  -1   1   7      132.41      110.37      4.66 o 
   0   1   7      476.51      511.79      8.36 o 
   1   1   7     8004.37     8235.33     73.38 o 
   2   1   7     1742.84     1992.77     25.00 o 
   3   1   7     2084.23     2001.16     19.75 o 
   4   1   7       25.54       34.07      1.98 o 
   5   1   7     2041.11     1996.56     27.13 o 
   6   1   7      252.79      254.93     11.91 o 
   7   1   7        2.18        0.50      9.01 o 
   8   1   7        5.38       -0.19      9.39 o 
   9   1   7       62.02       78.11     19.10 o 
  10   1   7      223.34      223.45     16.01 o 
  -9   2   7        8.01       13.93     15.26 o 
  -8   2   7      204.78      220.38     12.95 o 
  -7   2   7       20.23       17.05      6.28 o 
  -6   2   7      316.41      335.65     15.22 o 
  -5   2   7       75.03       70.34      5.68 o 
  -4   2   7        7.23        8.70      3.90 o 
  -3   2   7       97.65       92.83      9.52 o 
  -2   2   7      458.33      414.10      8.04 o 
  -1   2   7     1086.37     1030.20     13.11 o 
   0   2   7      135.21      135.04      5.77 o 
   1   2   7     2775.39     2792.70     26.59 o 
   2   2   7       65.05       58.02      5.39 o 
   3   2   7      138.37       98.35      4.84 o 
   4   2   7       93.80       92.11     17.12 o 
   5   2   7      646.22      663.31      8.91 o 
   6   2   7      381.87      390.76      5.98 o 
   7   2   7      116.57      111.33     15.95 o 
   8   2   7        4.46        1.83      6.49 o 
   9   2   7      297.60      311.04     15.38 o 
  10   2   7       30.62       36.44     11.09 o 
  11   2   7      102.10       97.30     16.39 o 
  -9   3   7       12.64       -4.41     15.07 o 
  -8   3   7      237.47      247.05     12.85 o 
  -7   3   7       12.76       16.56     12.39 o 
  -6   3   7      448.94      469.00     17.59 o 
  -5   3   7      149.60      180.69      7.75 o 
  -4   3   7      473.78      478.25     11.65 o 
  -3   3   7        5.38        3.88      3.83 o 
  -2   3   7     1267.76     1249.92     15.04 o 
  -1   3   7        9.19        9.64      3.61 o 
   0   3   7     3122.90     3074.64     29.93 o 
   1   3   7        5.37        7.82      3.27 o 
   2   3   7       27.63       23.19      3.74 o 
   3   3   7      463.61      429.00      9.96 o 
   4   3   7     1313.51     1415.82     17.62 o 
   5   3   7     1149.89     1132.13     14.72 o 
   6   3   7     1021.69     1009.31     10.76 o 
   7   3   7      426.26      420.51      7.10 o 
   8   3   7       46.36       46.14     14.37 o 
   9   3   7      245.69      253.92     14.12 o 
  10   3   7      205.43      191.58     14.31 o 
  11   3   7       35.85       32.89      8.13 o 
  -8   4   7       49.33       51.16     10.61 o 
  -7   4   7      305.76      295.70     13.68 o 
  -6   4   7      150.97      156.69     10.95 o 
  -5   4   7      188.18      188.01     18.85 o 
  -4   4   7       32.88       33.24      7.17 o 
  -3   4   7      150.19      160.24      7.49 o 
  -2   4   7        3.15        0.87      3.61 o 
  -1   4   7      240.86      233.11     11.38 o 
   0   4   7     1554.93     1553.11     19.48 o 
   1   4   7        2.83        6.32      3.48 o 
   2   4   7      417.02      377.70      7.61 o 
   3   4   7      376.69      355.24      7.62 o 
   4   4   7     1301.44     1300.18     11.91 o 
   5   4   7        5.38        3.09      2.50 o 
   6   4   7      722.29      696.12      8.37 o 
   7   4   7      162.77      170.04     11.51 o 
   8   4   7      171.87      170.01      6.00 o 
   9   4   7      116.67      149.72     11.79 o 
  10   4   7        1.18       -4.54      7.75 o 
  11   4   7       93.29       93.87     13.11 o 
  -8   5   7        0.15        6.09      7.55 o 
  -7   5   7       93.29      112.88     10.22 o 
  -6   5   7        3.90       13.65      8.01 o 
  -5   5   7      357.60      363.16     11.67 o 
  -4   5   7        9.04        2.27      5.73 o 
  -3   5   7      168.29      165.67      8.51 o 
  -2   5   7      272.90      264.33     10.39 o 
  -1   5   7      709.86      687.18     12.08 o 
   0   5   7      398.27      384.46     12.51 o 
   1   5   7     1521.66     1463.81     19.30 o 
   2   5   7      703.38      681.59     10.87 o 
   3   5   7      669.36      661.57     12.22 o 
   4   5   7      118.71      112.22      5.59 o 
   5   5   7      186.82      177.20      5.10 o 
   6   5   7      198.88      207.14      5.79 o 
   7   5   7      303.02      304.05      6.72 o 
   8   5   7      416.64      399.40      7.65 o 
   9   5   7       11.82       13.76      5.64 o 
  10   5   7      121.44      156.15     12.61 o 
  11   5   7        7.03        4.66      8.13 o 
  -7   6   7       16.32       16.20      8.48 o 
  -6   6   7       41.41       43.17      8.91 o 
  -5   6   7      363.58      360.27     12.85 o 
  -4   6   7        2.15        0.79      5.15 o 
  -3   6   7      120.53      141.05      8.87 o 
  -2   6   7       22.66       32.94      6.53 o 
  -1   6   7      105.09      112.33      7.58 o 
   0   6   7       25.07       25.74      6.71 o 
   1   6   7      278.36      253.41     25.78 o 
   2   6   7      175.88      169.43      7.32 o 
   3   6   7      973.04      965.14     15.54 o 
   4   6   7      478.52      451.40      7.57 o 
   5   6   7      287.91      284.08      6.34 o 
   6   6   7       68.12       66.17      8.45 o 
   7   6   7      648.60      625.56     10.91 o 
   8   6   7       18.42       26.19      4.38 o 
   9   6   7      154.49      168.48      5.95 o 
  10   6   7      302.33      321.29     21.87 o 
  11   6   7        0.68       -0.38      6.30 o 
  -6   7   7       23.95       21.05     10.90 o 
  -5   7   7       30.15       25.26     10.38 o 
  -4   7   7      500.92      464.96     16.85 o 
  -3   7   7      686.58      694.87     15.70 o 
  -2   7   7       34.00       50.33      7.48 o 
  -1   7   7       48.81       51.47      8.53 o 
   0   7   7       46.87       54.88     11.03 o 
   1   7   7      114.34       94.14      7.13 o 
   2   7   7      218.57      216.24      8.13 o 
   3   7   7      841.54      810.50     13.12 o 
   4   7   7       24.02       25.14      5.17 o 
   5   7   7      799.12      769.92     10.20 o 
   6   7   7      322.50      331.82      6.91 o 
   7   7   7      145.42      140.32      5.52 o 
   8   7   7        6.35        5.21      3.92 o 
   9   7   7      154.27      175.55      6.25 o 
  10   7   7       11.39       11.24      4.96 o 
  11   7   7        1.93       -0.57     10.15 o 
  -5   8   7       97.90      103.03     14.22 o 
  -4   8   7      577.85      502.50     16.31 o 
  -3   8   7      561.25      500.75     15.44 o 
  -2   8   7       67.89       83.60      9.07 o 
  -1   8   7       10.82       12.80      6.41 o 
   0   8   7      314.57      322.72     12.70 o 
   1   8   7        2.77        0.57      4.19 o 
   2   8   7        3.64        3.73      4.70 o 
   3   8   7      258.54      229.45      7.07 o 
   4   8   7     1107.60     1114.56     18.04 o 
   5   8   7      108.73      118.69      6.41 o 
   6   8   7       62.26       63.21      5.46 o 
   7   8   7       21.92       34.20      4.45 o 
   8   8   7        5.48       11.46      4.44 o 
   9   8   7       63.17       53.14      5.80 o 
  10   8   7       66.36       67.25      8.88 o 
  11   8   7       20.01       27.00      7.44 o 
  -4   9   7      205.09      188.05     16.11 o 
  -3   9   7       99.65       85.14     12.90 o 
  -2   9   7      118.75      128.26     14.47 o 
  -1   9   7      257.30      250.70     17.83 o 
   0   9   7      150.42      158.02      9.57 o 
   1   9   7       96.60       79.39      7.96 o 
   2   9   7        4.86        4.08      4.19 o 
   3   9   7       33.94       33.76      5.70 o 
   4   9   7      293.61      293.44      8.53 o 
   5   9   7      146.76      129.27      6.85 o 
   6   9   7      596.96      605.94     12.22 o 
   7   9   7      287.18      269.71      7.36 o 
   8   9   7      295.77      326.75      7.99 o 
   9   9   7       12.70       12.60      4.97 o 
  10   9   7       12.45       11.33      5.04 o 
  -3  10   7       57.57       57.37     13.24 o 
  -2  10   7        2.07        1.03      6.41 o 
  -1  10   7      135.54      130.62     12.99 o 
   0  10   7        2.43        9.49      6.88 o 
   1  10   7        1.12        3.64      4.68 o 
   2  10   7      266.71      251.74     20.25 o 
   3  10   7      216.68      208.28      9.73 o 
   4  10   7       92.30       97.28      6.45 o 
   5  10   7       15.40       15.89      4.79 o 
   6  10   7      358.83      363.32      8.82 o 
   7  10   7        0.14       -1.85      4.16 o 
   8  10   7       35.23       35.62      5.89 o 
   9  10   7       43.77       47.37      5.92 o 
  10  10   7       66.59       73.32      6.95 o 
  -2  11   7        4.84        8.30      7.57 o 
  -1  11   7       81.77       84.59      8.51 o 
   0  11   7        9.27       11.41      6.13 o 
   1  11   7      198.07      203.99     10.29 o 
   2  11   7        3.07        7.41      5.25 o 
   3  11   7       71.54       64.01     22.22 o 
   4  11   7        9.09        7.87      6.71 o 
   5  11   7       10.58        7.64      5.38 o 
   6  11   7        3.02        2.12      4.52 o 
   7  11   7      344.84      324.95      9.41 o 
   8  11   7      100.45      107.93      8.87 o 
   9  11   7        2.79        0.32      3.74 o 
   0  12   7       39.99       40.34      8.87 o 
   1  12   7       36.21       30.85     13.66 o 
   2  12   7      157.87      154.55      9.09 o 
   3  12   7       67.72       55.92     20.79 o 
   4  12   7        7.03        4.72      6.85 o 
   5  12   7       82.99       94.42     12.69 o 
   6  12   7        1.06        1.62      4.26 o 
   7  12   7       67.13       63.84     19.34 o 
   8  12   7        3.37        2.90      6.13 o 
   3  13   7        3.27        5.15      5.73 o 
   4  13   7       68.51       29.07     22.84 o 
   5  13   7        2.81        4.03      5.07 o 
  -6 -11   8       40.15       34.48     13.11 o 
  -5 -11   8       10.62       12.73     17.46 o 
  -4 -11   8       22.56       30.95     11.28 o 
  -3 -11   8       40.56       35.55     10.91 o 
  -2 -11   8       36.14       43.18      7.38 o 
  -1 -11   8       91.65       91.03      7.95 o 
  -8 -10   8        6.26        2.58     17.08 o 
  -7 -10   8       22.25       22.82     12.80 o 
  -6 -10   8       38.34       48.10     12.80 o 
  -5 -10   8        4.95       12.73      9.90 o 
  -4 -10   8       10.00        1.51      7.38 o 
  -3 -10   8       18.70       12.42      8.76 o 
  -2 -10   8       98.90      121.26      5.93 o 
  -1 -10   8       13.77       12.90      5.25 o 
   0 -10   8      135.60      143.70     10.05 o 
   1 -10   8        3.56        0.60      5.47 o 
  -8  -9   8        8.30        3.85     10.09 o 
  -7  -9   8       68.80       74.26     13.99 o 
  -6  -9   8       53.70       61.65     12.67 o 
  -5  -9   8        2.38        5.93      8.57 o 
  -4  -9   8       98.99      114.42     12.04 o 
  -3  -9   8        3.41        0.92      2.23 o 
  -2  -9   8       50.66       58.28      4.71 o 
  -1  -9   8      231.36      226.32      7.46 o 
   0  -9   8       52.05       68.36     11.25 o 
   1  -9   8        1.59       -2.32      5.36 o 
   2  -9   8       36.98       19.93     17.02 o 
   3  -9   8       25.95       13.47     13.62 o 
  -9  -8   8        1.31        1.26      9.39 o 
  -8  -8   8       26.76       21.43     11.66 o 
  -7  -8   8      342.06      428.29     20.17 o 
  -6  -8   8       18.01       17.84     10.15 o 
  -5  -8   8      435.66      432.77     17.59 o 
  -4  -8   8       52.45       50.24      9.90 o 
  -3  -8   8       28.96       34.62      3.46 o 
  -2  -8   8        1.20       -1.84      2.13 o 
  -1  -8   8      256.03      257.86      5.70 o 
   0  -8   8        1.74       -1.81      3.03 o 
   1  -8   8       52.57       54.93      7.51 o 
   2  -8   8      118.33      131.87     11.69 o 
   3  -8   8        6.84        8.25      8.29 o 
   4  -8   8      347.26      349.15     15.88 o 
  -9  -7   8       69.82       64.80     13.99 o 
  -8  -7   8       14.27        9.71     10.02 o 
  -7  -7   8       63.06       78.48     12.48 o 
  -6  -7   8       89.74      110.63     12.73 o 
  -5  -7   8      476.36      455.90     17.27 o 
  -4  -7   8       47.83       38.77     14.31 o 
  -3  -7   8       73.71       96.53      3.90 o 
  -2  -7   8      110.14      114.34      3.54 o 
  -1  -7   8      149.96      162.06      6.06 o 
   0  -7   8      356.79      362.30      6.43 o 
   1  -7   8        5.76        7.96      3.97 o 
   2  -7   8       10.02        5.51      5.98 o 
   3  -7   8      132.28      119.40      8.57 o 
   4  -7   8      122.39      104.37     11.15 o 
   5  -7   8      118.66      109.18     10.79 o 
  -9  -6   8        6.74        6.43      9.96 o 
  -8  -6   8       60.13       64.24     12.54 o 
  -7  -6   8       84.86       94.43     12.48 o 
  -6  -6   8      158.16      168.82     12.86 o 
  -5  -6   8       22.04       27.80      9.01 o 
  -4  -6   8     1130.09     1162.83     24.27 o 
  -3  -6   8       94.11       93.19      2.33 o 
  -2  -6   8      726.09      716.53      7.17 o 
  -1  -6   8      134.40      133.45      8.14 o 
   0  -6   8        2.92        4.97      2.85 o 
   1  -6   8       20.10       17.14      4.14 o 
   2  -6   8      497.38      503.46     12.17 o 
   3  -6   8      650.65      648.85     20.93 o 
   4  -6   8        0.94        2.57      6.51 o 
   5  -6   8       12.41        8.79      8.60 o 
   6  -6   8        1.24       -4.80      7.39 o 
  -9  -5   8        1.20        0.38      7.25 o 
  -8  -5   8      191.82      191.26     14.94 o 
  -7  -5   8        9.81       11.54      8.83 o 
  -6  -5   8       21.68       30.01      9.14 o 
  -5  -5   8       56.99       49.86      9.14 o 
  -4  -5   8      807.48      823.06     25.28 o 
  -3  -5   8        3.49        5.03      2.12 o 
  -2  -5   8      554.73      550.95      8.83 o 
  -1  -5   8      135.97      142.27      5.30 o 
   0  -5   8      963.53     1000.02     11.27 o 
   1  -5   8     1155.48     1180.06     11.96 o 
   2  -5   8       59.49       61.08      3.22 o 
   3  -5   8      303.62      323.16      9.64 o 
   4  -5   8       41.11       38.97      6.88 o 
   5  -5   8       81.00       94.57      8.88 o 
   6  -5   8       22.82       11.18      7.42 o 
   7  -5   8      107.70      119.35     12.02 o 
  -9  -4   8      115.43      142.34     13.55 o 
  -8  -4   8       61.63       56.29      1.83 o 
  -7  -4   8      151.39      141.26      5.32 o 
  -6  -4   8        1.46       -2.96     10.91 o 
  -5  -4   8       22.40       26.31      2.60 o 
  -4  -4   8      199.51      194.64      6.47 o 
  -3  -4   8      264.75      268.96      7.38 o 
  -2  -4   8     2144.21     2145.93     20.93 o 
  -1  -4   8      574.69      558.69      7.78 o 
   0  -4   8      521.27      525.20     13.24 o 
   1  -4   8       61.93       68.57      6.02 o 
   2  -4   8      318.67      312.47      5.41 o 
   3  -4   8       84.20       80.31      9.01 o 
   4  -4   8      321.52      326.90     10.22 o 
   5  -4   8       10.61       10.18      6.03 o 
   6  -4   8       17.31       11.56      6.91 o 
   7  -4   8        4.04        1.13      6.29 o 
   8  -4   8      184.21      191.49     21.72 o 
  -9  -3   8       75.92       77.69      5.00 o 
  -8  -3   8       21.96       24.52      3.31 o 
  -7  -3   8        2.55        3.69      3.30 o 
  -6  -3   8       18.86       18.06      1.93 o 
  -5  -3   8       20.04       24.68      2.51 o 
  -4  -3   8      235.43      229.55      3.13 o 
  -3  -3   8      750.60      756.93      6.52 o 
  -2  -3   8      391.79      413.76      5.29 o 
  -1  -3   8     3902.00     3814.19     27.31 o 
   0  -3   8      116.61      117.63      3.78 o 
   1  -3   8     1441.92     1456.56     14.24 o 
   2  -3   8     1035.17     1003.82     13.05 o 
   3  -3   8       12.29       12.08      4.22 o 
   4  -3   8      157.35      151.74     11.16 o 
   5  -3   8      105.79      103.76     17.59 o 
   6  -3   8       67.19       85.30     12.39 o 
   7  -3   8        1.66        1.92      7.08 o 
   8  -3   8      595.76      594.86     20.14 o 
 -10  -2   8        5.53        8.26      5.48 o 
  -9  -2   8       80.05       88.23     12.32 o 
  -8  -2   8        3.18        4.60      3.49 o 
  -7  -2   8       17.59       18.88      3.07 o 
  -6  -2   8      340.24      328.90      5.99 o 
  -5  -2   8      437.81      420.53      5.55 o 
  -4  -2   8       30.11       40.63      3.62 o 
  -3  -2   8     1011.32      985.10     10.27 o 
  -2  -2   8      127.58      125.60      8.95 o 
  -1  -2   8     1074.32     1082.70     10.74 o 
   0  -2   8      144.00      154.37      4.41 o 
   1  -2   8     1003.41      974.50      8.65 o 
   2  -2   8       76.26       60.51      3.32 o 
   3  -2   8     1588.96     1563.36     30.04 o 
   4  -2   8      215.88      215.41     17.40 o 
   5  -2   8       11.88        9.65      7.63 o 
   6  -2   8      536.03      517.87     18.28 o 
   7  -2   8      461.91      511.14     15.98 o 
   8  -2   8       28.72       40.09      8.91 o 
   9  -2   8       87.45      102.49     13.77 o 
 -10  -1   8      419.01      420.79     21.24 o 
  -9  -1   8      274.06      253.07     11.19 o 
  -8  -1   8       10.68       10.40      5.30 o 
  -7  -1   8       32.11       22.72      4.28 o 
  -6  -1   8      209.80      215.47      5.26 o 
  -5  -1   8       22.04       18.43      4.68 o 
  -4  -1   8      438.56      423.62     10.09 o 
  -3  -1   8      154.66      151.70      4.63 o 
  -2  -1   8      720.66      743.50      9.21 o 
  -1  -1   8      319.92      298.03      5.97 o 
   0  -1   8      288.02      320.53      8.23 o 
   1  -1   8     1504.01     1337.47     15.34 o 
   2  -1   8       50.66       46.99      5.80 o 
   3  -1   8      263.91      235.83      6.93 o 
   4  -1   8        0.42        6.37      6.11 o 
   5  -1   8       22.15       25.09      8.13 o 
   6  -1   8       33.99       35.05      9.46 o 
   7  -1   8     1468.23     1498.01     31.20 o 
   8  -1   8       15.73       25.45      7.79 o 
   9  -1   8       70.72       69.48     10.27 o 
 -10   0   8      341.74      342.30     15.32 o 
  -9   0   8       11.87        7.00      6.68 o 
  -8   0   8       14.44       17.86      4.63 o 
  -7   0   8      124.13      122.63      8.26 o 
  -6   0   8      385.85      404.03      7.71 o 
  -5   0   8       63.59       76.78      4.41 o 
  -4   0   8      276.37      241.91      6.72 o 
  -3   0   8       94.07      100.86      4.21 o 
  -2   0   8     1440.13     1422.81     14.02 o 
  -1   0   8        7.80        7.20      4.16 o 
   0   0   8       58.46       36.06      4.85 o 
   1   0   8      627.62      639.95      8.69 o 
   2   0   8     4179.36     4184.22     39.13 o 
   3   0   8       14.25       13.74      4.01 o 
   4   0   8      176.01      198.90     11.44 o 
   5   0   8     1853.74     1837.85     30.64 o 
   6   0   8      594.50      590.36     25.53 o 
   7   0   8        4.97        8.64      8.13 o 
   8   0   8       97.98      121.54     13.18 o 
   9   0   8      253.28      261.01     12.39 o 
  10   0   8        9.16        1.58      7.47 o 
  -9   1   8      247.92      282.35     22.06 o 
  -8   1   8       76.66       82.09     19.95 o 
  -7   1   8      101.94      100.59      6.36 o 
  -6   1   8        9.08       13.13      6.70 o 
  -5   1   8       10.67        9.80      3.83 o 
  -4   1   8      184.06      175.11      5.88 o 
  -3   1   8     3153.21     3162.20     35.21 o 
  -2   1   8      957.95      969.60     11.35 o 
  -1   1   8      236.15      217.17      6.39 o 
   0   1   8     1615.02     1651.91     19.07 o 
   1   1   8      414.52      499.05      7.79 o 
   2   1   8      987.73      944.98     18.28 o 
   3   1   8        0.32        0.47      4.16 o 
   4   1   8      347.25      330.04     10.21 o 
   5   1   8       33.68       29.70      3.21 o 
   6   1   8      148.66      132.63     17.08 o 
   7   1   8       21.54       15.26      8.32 o 
   8   1   8      156.68      152.68     13.05 o 
   9   1   8      264.70      251.28     16.45 o 
  10   1   8       66.41       64.95     11.79 o 
  -9   2   8       75.73       60.77     11.73 o 
  -8   2   8        1.03       -3.44      8.10 o 
  -7   2   8      157.20      178.88     11.13 o 
  -6   2   8       21.67       16.47      4.96 o 
  -5   2   8      145.72      150.99      8.15 o 
  -4   2   8      429.07      427.98      8.94 o 
  -3   2   8     1029.51     1027.65     21.09 o 
  -2   2   8       26.51       20.93      4.07 o 
  -1   2   8      157.96      128.23      6.59 o 
   0   2   8      884.46      847.34     10.87 o 
   1   2   8     1827.88     1896.34     19.05 o 
   2   2   8       74.26       59.15      4.73 o 
   3   2   8      571.30      575.84      9.49 o 
   4   2   8     1319.87     1325.45     16.11 o 
   5   2   8      169.19      164.97      3.74 o 
   6   2   8      138.31      130.57      7.04 o 
   7   2   8       97.68       89.42      6.65 o 
   8   2   8       90.05       93.30     11.47 o 
   9   2   8       88.17       66.44     11.54 o 
  10   2   8      248.70      234.63     16.71 o 
  -9   3   8       11.38       13.74     10.72 o 
  -8   3   8      154.18      150.84     11.53 o 
  -7   3   8       72.17       85.79      9.25 o 
  -6   3   8       20.84       18.80      5.79 o 
  -5   3   8      331.09      355.67     11.43 o 
  -4   3   8      309.20      291.81      8.74 o 
  -3   3   8      177.16      188.12     14.37 o 
  -2   3   8        6.78        5.68      4.01 o 
  -1   3   8     1679.38     1637.56     18.29 o 
   0   3   8      234.78      245.06      6.81 o 
   1   3   8     4983.32     5081.47     45.60 o 
   2   3   8      348.79      386.98     11.69 o 
   3   3   8      912.87      886.89     13.84 o 
   4   3   8      344.53      348.60      9.72 o 
   5   3   8      631.96      625.05      8.06 o 
   6   3   8      518.63      528.65      6.99 o 
   7   3   8      100.57      103.22      4.79 o 
   8   3   8      126.75      129.83      4.26 o 
   9   3   8       29.22       28.87     10.15 o 
  10   3   8       36.43       30.51     11.09 o 
  11   3   8      106.95       99.16     15.00 o 
  -8   4   8       58.42       37.85     14.47 o 
  -7   4   8        9.71       15.38      6.99 o 
  -6   4   8      182.57      175.97     11.18 o 
  -5   4   8       27.67       24.69      6.22 o 
  -4   4   8      181.19      194.42     10.04 o 
  -3   4   8       13.55       11.28      5.04 o 
  -2   4   8       12.84       11.06      4.81 o 
  -1   4   8     1319.30     1273.80     18.43 o 
   0   4   8     1014.96     1076.36     14.35 o 
   1   4   8     1464.08     1386.92     18.55 o 
   2   4   8      478.98      464.42     13.18 o 
   3   4   8      255.80      269.75      8.83 o 
   4   4   8      124.86      123.71      6.27 o 
   5   4   8     1318.95     1334.73     15.62 o 
   6   4   8     1496.35     1475.62     15.35 o 
   7   4   8      180.83      181.24      6.37 o 
   8   4   8       79.35       77.05      7.37 o 
   9   4   8      142.87      164.09     12.99 o 
  10   4   8       17.26       21.06     16.26 o 
  11   4   8       69.42       15.95     17.52 o 
  -7   5   8       12.30       20.63     12.79 o 
  -6   5   8      253.94      276.37     17.84 o 
  -5   5   8       72.40       70.83     13.93 o 
  -4   5   8      230.63      239.80      9.92 o 
  -3   5   8       32.08       37.20      7.97 o 
  -2   5   8      199.41      209.98      8.62 o 
  -1   5   8       70.76       76.39      7.89 o 
   0   5   8      743.67      756.40     12.79 o 
   1   5   8        1.14        0.64      4.35 o 
   2   5   8     2760.94     2734.06     28.28 o 
   3   5   8      165.31      182.48      8.13 o 
   4   5   8      574.98      590.95     11.19 o 
   5   5   8     1036.50      996.18     15.31 o 
   6   5   8      267.84      279.29      6.76 o 
   7   5   8        1.81       -0.66      2.32 o 
   8   5   8      450.14      429.81      8.73 o 
   9   5   8      141.00      156.99      8.27 o 
  10   5   8        0.56        0.76     11.09 o 
  11   5   8        3.92       -0.38     11.66 o 
  -7   6   8        4.63       -0.93      7.06 o 
  -6   6   8        6.51        5.23      7.04 o 
  -5   6   8       20.70       19.93      7.62 o 
  -4   6   8        9.43        9.60      8.67 o 
  -3   6   8      234.69      232.85     11.66 o 
  -2   6   8       36.81       45.27      8.42 o 
  -1   6   8        3.32        9.14      6.67 o 
   0   6   8      350.90      330.44     16.01 o 
   1   6   8        0.24       -3.68      5.43 o 
   2   6   8     1124.07     1167.36     16.23 o 
   3   6   8        0.08        2.27      6.87 o 
   4   6   8     2193.15     2198.98     19.88 o 
   5   6   8       96.99      100.09      7.10 o 
   6   6   8      145.94      143.65      5.42 o 
   7   6   8       50.22       55.27      4.51 o 
   8   6   8      235.48      238.78     12.17 o 
   9   6   8       12.10       17.72      4.97 o 
  10   6   8       27.47       10.60     10.56 o 
  11   6   8       29.09       -0.63     11.66 o 
  -6   7   8       25.37       20.96      9.35 o 
  -5   7   8      161.47      167.96     17.30 o 
  -4   7   8       15.23        8.04      7.08 o 
  -3   7   8       57.24       51.69      8.40 o 
  -2   7   8       34.08       20.71      6.98 o 
  -1   7   8      209.25      217.26      9.67 o 
   0   7   8        0.84       -4.07      5.19 o 
   1   7   8      535.53      548.79     12.10 o 
   2   7   8      384.63      398.79     10.49 o 
   3   7   8     1140.86     1122.71     23.32 o 
   4   7   8      936.67      962.77     19.32 o 
   5   7   8        2.09        3.62      3.83 o 
   6   7   8        7.24        8.09      4.26 o 
   7   7   8      182.28      173.18      6.15 o 
   8   7   8       88.20       98.22      6.11 o 
   9   7   8       28.21       21.65      4.86 o 
  10   7   8       32.83       21.77     10.60 o 
  11   7   8        0.66       -2.27      5.61 o 
  -5   8   8       49.29       29.43     12.21 o 
  -4   8   8       28.80       22.64     14.30 o 
  -3   8   8       29.30       49.25     11.12 o 
  -2   8   8      127.85      125.08     10.05 o 
  -1   8   8      327.03      353.02     11.99 o 
   0   8   8        2.49       -0.31      4.44 o 
   1   8   8       46.74       51.78      7.34 o 
   2   8   8       50.78       48.80      8.22 o 
   3   8   8      192.97      208.48      8.75 o 
   4   8   8       20.51       24.81      5.33 o 
   5   8   8      255.97      268.44      7.66 o 
   6   8   8      184.49      173.07      8.40 o 
   7   8   8      382.17      397.31      8.97 o 
   8   8   8        9.52       12.56      4.69 o 
   9   8   8       49.77       45.11      6.22 o 
  10   8   8       10.23        4.62      4.15 o 
  -4   9   8       71.48       75.02     11.81 o 
  -3   9   8       65.21       47.73     10.21 o 
  -2   9   8      143.19      131.37     13.19 o 
  -1   9   8        0.71       -0.13      4.93 o 
   0   9   8       82.32       84.35     11.57 o 
   1   9   8       49.01       49.42      7.71 o 
   2   9   8      144.20      144.88      8.80 o 
   3   9   8      280.40      285.94      8.69 o 
   4   9   8        1.53        0.72      3.93 o 
   5   9   8      536.19      535.84     11.22 o 
   6   9   8        9.42        6.45      4.70 o 
   7   9   8       42.75       44.90      5.25 o 
   8   9   8        9.02        6.83      4.65 o 
   9   9   8       73.27       74.21      7.46 o 
  10   9   8       14.71       17.25      5.02 o 
  -3  10   8        1.90        0.86      7.97 o 
  -2  10   8        9.01       25.10     11.03 o 
  -1  10   8        0.13        1.42      6.46 o 
   0  10   8      251.59      244.56     13.49 o 
   1  10   8      112.23      115.06     12.73 o 
   2  10   8       28.36       28.24      6.00 o 
   3  10   8        3.31        4.07      4.62 o 
   4  10   8       25.45       23.79      6.04 o 
   5  10   8       48.06       50.29      5.97 o 
   6  10   8      134.31      137.97      9.12 o 
   7  10   8       56.34       78.01     11.17 o 
   8  10   8        0.66        2.16      5.64 o 
   9  10   8       30.99       34.40      5.89 o 
  -1  11   8       36.43       18.12     10.75 o 
   0  11   8      170.75      193.54     13.21 o 
   1  11   8        0.14        1.77      5.03 o 
   2  11   8       38.86       43.62      6.87 o 
   3  11   8        6.88        2.73      4.78 o 
   4  11   8      119.33      150.84      8.06 o 
   5  11   8        0.58        2.74      4.49 o 
   6  11   8      168.93      183.51      8.87 o 
   7  11   8       43.24       40.60      9.74 o 
   8  11   8       83.66       76.49     24.29 o 
   9  11   8        0.35       22.44     14.56 o 
   1  12   8       22.30       23.59      8.27 o 
   2  12   8       43.08       14.73     13.01 o 
   3  12   8       48.27       36.30     14.83 o 
   4  12   8       53.55       35.57     15.55 o 
   5  12   8       55.71       40.16     16.31 o 
   6  12   8      131.21      133.08     14.35 o 
   7  12   8        0.42        3.19      4.77 o 
  -7 -10   9       32.01       20.42     20.68 o 
  -6 -10   9        3.40        5.04     10.02 o 
  -5 -10   9       15.68       19.35     10.91 o 
  -4 -10   9       14.47       16.71     10.02 o 
  -3 -10   9       73.49       84.60     11.91 o 
  -2 -10   9        0.33       -0.98      3.07 o 
  -1 -10   9       12.03       16.80      6.51 o 
   0 -10   9        2.67        1.38      8.23 o 
  -8  -9   9       70.99       72.24     15.57 o 
  -7  -9   9       71.50       69.09     23.45 o 
  -6  -9   9       37.27       35.30     12.10 o 
  -5  -9   9        2.51       -6.43      8.83 o 
  -4  -9   9      140.35      133.64     20.05 o 
  -3  -9   9        0.76        2.61      2.30 o 
  -2  -9   9       43.99       53.43      6.78 o 
  -1  -9   9      151.18      152.08      6.27 o 
   0  -9   9      185.00      195.49      7.95 o 
   1  -9   9      116.08      134.58      8.21 o 
   2  -9   9        3.35        1.74      5.22 o 
  -9  -8   9       42.41       20.68     21.50 o 
  -8  -8   9       64.05       70.42     23.20 o 
  -7  -8   9        8.08        1.13     13.43 o 
  -6  -8   9      148.46      145.81     14.63 o 
  -5  -8   9       17.05       17.97      9.46 o 
  -4  -8   9      141.60      167.12     12.92 o 
  -3  -8   9       39.94       31.45      2.62 o 
  -2  -8   9       68.34       68.84      4.28 o 
  -1  -8   9        7.23        6.82      3.04 o 
   0  -8   9      276.09      286.93      6.54 o 
   1  -8   9        6.34       14.33      6.28 o 
   2  -8   9       71.98       44.03     32.75 o 
   3  -8   9       30.53       14.87     14.63 o 
   4  -8   9       51.42       34.45     29.75 o 
  -9  -7   9       16.83       16.77     12.42 o 
  -8  -7   9       24.19       30.45     19.54 o 
  -7  -7   9        2.64       -4.48     14.63 o 
  -6  -7   9      340.64      325.03     16.96 o 
  -5  -7   9      130.68      166.30     13.49 o 
  -4  -7   9      149.68      196.43     12.48 o 
  -3  -7   9      104.67      120.36      4.25 o 
  -2  -7   9      286.10      291.96      6.05 o 
  -1  -7   9       42.00       55.60      5.84 o 
   0  -7   9       19.31       14.65      4.25 o 
   1  -7   9       21.18       22.09      4.94 o 
   2  -7   9       50.82       50.19      7.90 o 
   3  -7   9        3.52       -1.66      5.07 o 
   4  -7   9      178.14      156.16     10.74 o 
   5  -7   9       46.78       65.26     12.09 o 
  -9  -6   9       17.71       18.34     11.73 o 
  -8  -6   9        1.34        5.42      9.52 o 
  -7  -6   9       84.51       37.51     18.53 o 
  -6  -6   9        0.57       -1.45     11.79 o 
  -5  -6   9      979.56      990.22     24.40 o 
  -4  -6   9       17.14        4.38      2.08 o 
  -3  -6   9      304.40      307.25     10.67 o 
  -2  -6   9        2.31       -1.41      2.08 o 
  -1  -6   9       21.58       19.15      3.25 o 
   0  -6   9      124.86      122.40      4.37 o 
   1  -6   9       61.61       64.28      4.95 o 
   2  -6   9        6.98        5.70      2.63 o 
   3  -6   9      636.00      621.74     13.47 o 
   4  -6   9      480.62      471.22     13.39 o 
   5  -6   9      106.24      102.55     12.07 o 
   6  -6   9      110.32      112.63     11.70 o 
  -9  -5   9        1.27        9.46     10.40 o 
  -8  -5   9       38.64       32.91     11.35 o 
  -7  -5   9      233.34      223.03     23.45 o 
  -6  -5   9       90.75       81.70     11.16 o 
  -5  -5   9      140.36      147.26     11.66 o 
  -4  -5   9        1.73        2.80      2.49 o 
  -3  -5   9      402.58      406.32      7.61 o 
  -2  -5   9       35.49       36.23      4.13 o 
  -1  -5   9     1014.98     1025.99     13.68 o 
   0  -5   9     1866.40     1911.68     19.59 o 
   1  -5   9       47.10       48.70      3.98 o 
   2  -5   9      190.76      205.20      5.73 o 
   3  -5   9      982.14     1022.31     18.56 o 
   4  -5   9       74.42       75.93      9.57 o 
   5  -5   9      173.80      191.36     12.92 o 
   6  -5   9       20.18       18.63     10.02 o 
   7  -5   9       45.21       42.56     12.43 o 
  -9  -4   9        1.40        3.09      8.76 o 
  -8  -4   9      308.55      304.98     16.96 o 
  -7  -4   9       51.29       58.13      8.45 o 
  -6  -4   9      109.31      117.77     23.01 o 
  -5  -4   9        3.51        1.33      1.00 o 
  -4  -4   9      608.70      592.69      5.73 o 
  -3  -4   9       64.82       60.51      2.32 o 
  -2  -4   9      262.68      262.86      9.55 o 
  -1  -4   9     1206.56     1220.88     13.34 o 
   0  -4   9       41.75       50.72      3.93 o 
   1  -4   9      535.74      491.95     16.77 o 
   2  -4   9      287.13      296.11      5.58 o 
   3  -4   9      497.39      476.36      7.75 o 
   4  -4   9       59.36       66.19      7.37 o 
   5  -4   9       92.80      107.47      8.99 o 
   6  -4   9       54.67       39.92      8.58 o 
   7  -4   9      328.06      335.64     17.17 o 
  -9  -3   9        7.33        6.24      9.46 o 
  -8  -3   9      173.61      176.17      6.97 o 
  -7  -3   9       96.60       82.72      8.67 o 
  -6  -3   9      391.63      400.37      7.09 o 
  -5  -3   9      106.97      112.52      2.63 o 
  -4  -3   9      270.88      265.28      4.28 o 
  -3  -3   9      145.24      158.78      3.26 o 
  -2  -3   9      847.20      879.02     12.03 o 
  -1  -3   9       81.42       84.41      7.80 o 
   0  -3   9      617.05      605.38      6.93 o 
   1  -3   9      343.34      332.00      6.05 o 
   2  -3   9      452.47      458.03      6.68 o 
   3  -3   9     1043.67     1035.99     10.20 o 
   4  -3   9       62.40       68.02     15.44 o 
   5  -3   9      156.16      169.39     13.11 o 
   6  -3   9      266.92      287.28     15.79 o 
   7  -3   9      350.95      337.26     13.52 o 
   8  -3   9      106.35      128.72     12.09 o 
  -9  -2   9      174.72      167.60      7.50 o 
  -8  -2   9        1.17       -0.08      3.98 o 
  -7  -2   9      155.79      162.69      9.83 o 
  -6  -2   9       84.76       89.90      4.13 o 
  -5  -2   9      555.13      578.35      7.02 o 
  -4  -2   9      117.92      115.78      4.10 o 
  -3  -2   9        0.87        3.00      2.36 o 
  -2  -2   9      701.00      663.45      7.88 o 
  -1  -2   9      579.38      594.42      8.89 o 
   0  -2   9      369.27      382.59      9.39 o 
   1  -2   9      318.33      302.01     15.73 o 
   2  -2   9      418.06      399.83      5.37 o 
   3  -2   9        0.23       -0.30      1.79 o 
   4  -2   9       10.41        2.96      6.30 o 
   5  -2   9       43.24       33.98      9.20 o 
   6  -2   9      416.54      428.23     17.59 o 
   7  -2   9       49.81       51.30      8.74 o 
   8  -2   9       90.05      106.25     13.04 o 
   9  -2   9       35.74       41.28     10.63 o 
 -10  -1   9       14.44        8.32     10.59 o 
  -9  -1   9       39.55       31.57      5.80 o 
  -8  -1   9        4.84        6.62      3.47 o 
  -7  -1   9      124.38      135.83      5.14 o 
  -6  -1   9       78.57       75.46      4.08 o 
  -5  -1   9      868.75      894.83     10.59 o 
  -4  -1   9      504.22      479.32      8.16 o 
  -3  -1   9      892.39      899.76     10.13 o 
  -2  -1   9        3.04        3.57      2.47 o 
  -1  -1   9      628.37      604.02      8.03 o 
   0  -1   9        1.32       -0.34      2.95 o 
   1  -1   9     2325.05     2338.37     22.73 o 
   2  -1   9       39.71       41.01      5.74 o 
   3  -1   9       50.99       45.17      5.80 o 
   4  -1   9      809.48      678.34     71.01 o 
   5  -1   9      182.88      179.91     12.10 o 
   6  -1   9      883.26      863.07     22.57 o 
   7  -1   9      154.27      144.42     14.44 o 
   8  -1   9      178.49      184.26     16.33 o 
   9  -1   9       36.70       52.50     10.27 o 
  -9   0   9       12.33       18.91      7.63 o 
  -8   0   9       21.30       21.91      5.78 o 
  -7   0   9      302.35      320.35     13.84 o 
  -6   0   9       33.31       34.71      5.07 o 
  -5   0   9      107.78      104.82      5.94 o 
  -4   0   9      518.34      500.95     11.76 o 
  -3   0   9      862.64      798.60     10.29 o 
  -2   0   9      472.92      482.75      8.71 o 
  -1   0   9      810.17      817.51     10.15 o 
   0   0   9      157.33      146.76      7.44 o 
   1   0   9      268.21      254.65      6.29 o 
   2   0   9       25.58       27.27      6.30 o 
   3   0   9      427.97      428.27     19.92 o 
   4   0   9      405.90      381.37     16.74 o 
   5   0   9     1055.78     1035.17     30.45 o 
   6   0   9      128.67      121.48     11.47 o 
   7   0   9      188.59      204.56     14.25 o 
   8   0   9      155.14      146.57     14.56 o 
   9   0   9      113.31      122.04     15.26 o 
  -9   1   9       54.00       75.52     16.89 o 
  -8   1   9       94.76      119.06      7.26 o 
  -7   1   9        0.35        0.52      3.43 o 
  -6   1   9       72.85       89.29      8.32 o 
  -5   1   9       81.89       75.16      5.37 o 
  -4   1   9       14.14       13.55      3.97 o 
  -3   1   9      226.48      222.84     11.32 o 
  -2   1   9      969.18     1003.88     12.44 o 
  -1   1   9     2096.20     1989.54     21.53 o 
   0   1   9       80.69       68.46      5.60 o 
   1   1   9        6.18        4.18      3.20 o 
   2   1   9       44.64       28.17      5.24 o 
   3   1   9      479.13      472.16     10.88 o 
   4   1   9      239.07      224.73      7.78 o 
   5   1   9      617.80      577.46      6.49 o 
   6   1   9      108.41      108.26     11.03 o 
   7   1   9        9.66        3.28      7.56 o 
   8   1   9       59.13       60.90     19.16 o 
   9   1   9      361.53      351.63     29.06 o 
  10   1   9       12.75       14.37     10.14 o 
  -9   2   9       44.58       36.05      7.44 o 
  -8   2   9      122.83      126.48      9.76 o 
  -7   2   9       39.75       39.51      6.29 o 
  -6   2   9      125.84      119.23      9.17 o 
  -5   2   9      304.19      326.46     10.38 o 
  -4   2   9        2.61        5.90      4.99 o 
  -3   2   9        3.75        5.09      4.73 o 
  -2   2   9     2654.30     2586.11     26.31 o 
  -1   2   9       80.52       92.05      5.45 o 
   0   2   9     2030.18     1994.57     20.83 o 
   1   2   9      217.40      291.04      7.27 o 
   2   2   9      188.67      186.32      6.43 o 
   3   2   9       61.62       50.36      5.36 o 
   4   2   9     1319.94     1370.41     19.20 o 
   5   2   9      307.37      315.64      5.38 o 
   6   2   9      624.08      610.26      6.98 o 
   7   2   9      316.24      299.62      8.07 o 
   8   2   9       60.78       72.68     11.22 o 
   9   2   9      142.12      129.42     14.18 o 
  10   2   9        5.51        7.88     10.53 o 
  -8   3   9       17.00       16.16      6.90 o 
  -7   3   9      145.63      129.25      8.75 o 
  -6   3   9      170.03      163.25     10.19 o 
  -5   3   9       14.68       13.18      7.00 o 
  -4   3   9        0.97        2.30      4.15 o 
  -3   3   9      160.18      168.25      7.40 o 
  -2   3   9      411.57      437.79     18.94 o 
  -1   3   9      477.18      477.50     14.91 o 
   0   3   9     3512.62     3623.06     35.05 o 
   1   3   9      556.31      627.71     10.63 o 
   2   3   9       51.24       53.14      6.32 o 
   3   3   9       76.97      100.60      7.34 o 
   4   3   9     1520.87     1482.79     18.29 o 
   5   3   9       26.49       24.98      4.12 o 
   6   3   9       45.09       42.03      4.33 o 
   7   3   9       44.99       45.96      3.24 o 
   8   3   9      205.75      210.69      6.32 o 
   9   3   9      137.00      129.99     13.87 o 
  10   3   9      200.69      216.10     16.83 o 
  -8   4   9       20.38       18.97      8.83 o 
  -7   4   9      242.97      219.82     11.20 o 
  -6   4   9        7.99        9.83      7.31 o 
  -5   4   9      299.83      325.37     10.76 o 
  -4   4   9        0.58       -0.88      5.02 o 
  -3   4   9       18.03       17.64      5.48 o 
  -2   4   9      189.08      208.19      8.20 o 
  -1   4   9      429.08      446.40     10.26 o 
   0   4   9      517.40      549.25     10.85 o 
   1   4   9     1546.19     1478.66     20.74 o 
   2   4   9      445.34      416.84      9.39 o 
   3   4   9      523.96      543.80     10.71 o 
   4   4   9      264.75      250.69      9.65 o 
   5   4   9      117.00      120.19      5.99 o 
   6   4   9      122.71      105.34     10.00 o 
   7   4   9      353.79      347.42     10.43 o 
   8   4   9      268.94      284.43      6.38 o 
   9   4   9        0.23        2.69      6.46 o 
  10   4   9      138.23      160.37     14.81 o 
  -7   5   9       19.03       16.13      7.93 o 
  -6   5   9      108.25       99.06      9.73 o 
  -5   5   9       56.65       60.13      8.20 o 
  -4   5   9      134.09      136.15     20.14 o 
  -3   5   9      222.24      225.68     18.12 o 
  -2   5   9        0.53        1.13      5.64 o 
  -1   5   9     1181.21     1165.17     19.73 o 
   0   5   9       28.41       24.42      6.91 o 
   1   5   9      279.11      288.38      9.99 o 
   2   5   9        0.27       -5.17      5.36 o 
   3   5   9      823.79      854.72     13.65 o 
   4   5   9       21.57       21.72      5.47 o 
   5   5   9      700.01      688.41     12.66 o 
   6   5   9      414.38      412.55      7.86 o 
   7   5   9      123.32      122.75      6.96 o 
   8   5   9      188.00      201.60      8.35 o 
   9   5   9      284.12      300.25      6.93 o 
  10   5   9       14.59        1.20      7.75 o 
  -6   6   9       72.48       80.39     10.31 o 
  -5   6   9        1.34       -5.02      6.62 o 
  -4   6   9      142.57      135.39      9.85 o 
  -3   6   9       97.39       95.86      8.65 o 
  -2   6   9      433.70      476.36     14.29 o 
  -1   6   9       78.72       76.38      7.55 o 
   0   6   9       48.11       39.28      7.34 o 
   1   6   9      117.42       98.30      9.21 o 
   2   6   9      165.45      169.43      9.27 o 
   3   6   9     1749.57     1736.13     27.47 o 
   4   6   9       29.92       30.12      6.04 o 
   5   6   9      294.46      287.63      9.90 o 
   6   6   9      316.69      323.28      7.30 o 
   7   6   9       84.27       85.29     11.90 o 
   8   6   9       34.16       35.72      4.59 o 
   9   6   9      153.69      156.68      7.79 o 
  10   6   9       44.20       30.13     19.51 o 
  -6   7   9        0.80        2.83      8.81 o 
  -5   7   9       22.86       27.22      8.96 o 
  -4   7   9       52.80       56.57     11.10 o 
  -3   7   9        8.63        4.99      7.69 o 
  -2   7   9      725.93      713.49     16.42 o 
  -1   7   9       13.48       22.46      6.86 o 
   0   7   9        8.79        8.34      9.20 o 
   1   7   9      233.51      222.42      9.69 o 
   2   7   9      545.88      579.07     16.93 o 
   3   7   9       60.64       58.79      7.04 o 
   4   7   9      946.46      961.40     12.43 o 
   5   7   9       80.59       77.11      5.98 o 
   6   7   9      222.06      234.82     10.71 o 
   7   7   9      323.70      318.62      7.76 o 
   8   7   9       53.76       55.51      6.07 o 
   9   7   9        4.21        1.91      3.90 o 
  10   7   9        1.50       -3.70      3.98 o 
  -5   8   9       13.44       19.14      9.51 o 
  -4   8   9       10.77       19.40      8.82 o 
  -3   8   9       21.33       17.23      9.85 o 
  -2   8   9       68.97       77.76      9.52 o 
  -1   8   9       78.42       94.31     12.80 o 
   0   8   9      134.65      137.34      9.47 o 
   1   8   9       55.15       56.13      9.25 o 
   2   8   9      789.31      772.81     15.13 o 
   3   8   9       20.95       20.70      6.19 o 
   4   8   9      215.48      222.71      9.24 o 
   5   8   9       41.01       38.86      5.26 o 
   6   8   9      490.70      489.11     11.83 o 
   7   8   9       36.03       44.12      5.23 o 
   8   8   9      122.44      137.46      7.20 o 
   9   8   9      212.62      231.06      7.82 o 
  10   8   9       28.45       13.72      6.30 o 
  -4   9   9       79.99       52.91     11.52 o 
  -3   9   9        7.05       15.33     10.83 o 
  -2   9   9       19.98       22.65      8.73 o 
  -1   9   9       82.05       80.60      9.76 o 
   0   9   9       52.24       33.31     17.02 o 
   1   9   9      559.36      615.54     17.29 o 
   2   9   9        8.13       -0.53      6.39 o 
   3   9   9       43.94       41.88      6.41 o 
   4   9   9      112.55      110.69      7.78 o 
   5   9   9      392.84      399.46     17.72 o 
   6   9   9      151.34      163.00      8.32 o 
   7   9   9       23.68       18.16      6.41 o 
   8   9   9       18.36       36.05      5.45 o 
   9   9   9       22.35       16.59      6.65 o 
  10   9   9        0.92        1.23      4.53 o 
  -2  10   9       26.36       32.40     10.12 o 
  -1  10   9      105.06      113.24     11.28 o 
   0  10   9        0.57       -3.31      8.14 o 
   1  10   9      104.14      111.11     10.18 o 
   2  10   9        0.07       -1.86      4.69 o 
   3  10   9      174.85      174.20      9.42 o 
   4  10   9       82.02       88.62      8.04 o 
   5  10   9      182.39      184.19      9.16 o 
   6  10   9       24.07       25.99      5.63 o 
   7  10   9       39.06       50.99      6.11 o 
   8  10   9       44.08       41.43      6.01 o 
   9  10   9       71.26       68.20      7.39 o 
  -1  11   9        4.96       -2.02      7.56 o 
   0  11   9       12.98       18.88     10.95 o 
   1  11   9        2.23        6.31      5.99 o 
   2  11   9       32.47       35.45      7.22 o 
   3  11   9      198.94      191.61     12.29 o 
   4  11   9      152.03      166.92     15.44 o 
   5  11   9      164.38      155.66      9.44 o 
   6  11   9        7.89        8.46      5.31 o 
   7  11   9       70.97       75.32      7.96 o 
   8  11   9        2.56        3.50      5.26 o 
   1  12   9       52.39       37.67     11.43 o 
   2  12   9       80.91       81.60      8.78 o 
   3  12   9        9.82        6.01      7.61 o 
   4  12   9       91.63       62.17     21.63 o 
   5  12   9       65.33       55.77     20.69 o 
   6  12   9        0.46        9.04      6.31 o 
   7  12   9       24.67       28.43     10.65 o 
  -5 -10  10       25.79       26.85     11.91 o 
  -4 -10  10       60.86       55.41     19.42 o 
  -3 -10  10        3.98       16.58      9.71 o 
  -2 -10  10      117.46      137.43     12.61 o 
  -1 -10  10       19.70       24.29      6.45 o 
  -7  -9  10       77.75       70.86     15.38 o 
  -6  -9  10        0.19       14.81     18.03 o 
  -5  -9  10       13.07       27.04     11.03 o 
  -4  -9  10        9.15       18.85      9.65 o 
  -3  -9  10      131.08      161.32     12.99 o 
  -2  -9  10       56.84       65.32      4.18 o 
  -1  -9  10      206.08      200.27      6.87 o 
   0  -9  10       37.04       39.98      4.77 o 
   1  -9  10       22.82        7.41      8.01 o 
  -8  -8  10       39.02       40.91     14.25 o 
  -7  -8  10       54.72       51.44     13.62 o 
  -6  -8  10        0.21       -1.58     13.49 o 
  -5  -8  10       47.39       42.30     11.41 o 
  -4  -8  10        1.86        7.44      8.32 o 
  -3  -8  10      122.55      147.21      7.56 o 
  -2  -8  10       12.83       13.30      3.68 o 
  -1  -8  10      141.87      145.56      5.58 o 
   0  -8  10       15.44       11.23      4.10 o 
   1  -8  10      320.44      357.04     15.44 o 
   2  -8  10       54.07       12.73     15.60 o 
   3  -8  10       87.33       61.82     43.31 o 
  -9  -7  10       12.10       14.81     20.93 o 
  -8  -7  10       71.68       96.45     15.76 o 
  -7  -7  10        4.83       10.72     10.65 o 
  -6  -7  10       21.20       26.60     10.59 o 
  -5  -7  10       10.32       19.86     15.76 o 
  -4  -7  10       71.20       70.65      5.12 o 
  -3  -7  10        5.72        5.21      2.36 o 
  -2  -7  10      306.40      304.31      6.15 o 
  -1  -7  10       55.43       63.86      4.95 o 
   0  -7  10       49.57       64.48      5.70 o 
   1  -7  10      269.48      270.39      6.51 o 
   2  -7  10      110.24      113.51      7.99 o 
   3  -7  10       64.27       20.41     26.70 o 
   4  -7  10       11.55        3.05      6.28 o 
  -9  -6  10       93.30       95.25     16.20 o 
  -8  -6  10      111.52      129.04     24.59 o 
  -7  -6  10       29.63       37.38     11.91 o 
  -6  -6  10      217.91      220.51     15.07 o 
  -5  -6  10       49.19       45.58     16.89 o 
  -4  -6  10       85.46       89.29      3.39 o 
  -3  -6  10        0.51       -1.56      1.57 o 
  -2  -6  10      288.62      289.35      6.52 o 
  -1  -6  10        2.53        1.11      3.74 o 
   0  -6  10       64.34       75.35      4.59 o 
   1  -6  10      163.58      178.52      6.10 o 
   2  -6  10      427.31      443.63      7.18 o 
   3  -6  10      223.33      227.54      9.95 o 
   4  -6  10      195.10      208.70     16.39 o 
   5  -6  10       77.48       68.59      9.87 o 
  -9  -5  10       78.09       92.79     15.38 o 
  -8  -5  10       31.94       29.94     18.72 o 
  -7  -5  10      117.51      127.28     14.12 o 
  -6  -5  10      143.00      140.89     13.36 o 
  -5  -5  10        3.21        3.09      7.06 o 
  -4  -5  10       33.91       31.48      2.31 o 
  -3  -5  10     1146.16     1077.47     20.30 o 
  -2  -5  10      210.52      215.75     11.73 o 
  -1  -5  10      110.54       87.68      6.62 o 
   0  -5  10       25.74       19.76      3.72 o 
   1  -5  10      115.91      121.15      6.38 o 
   2  -5  10       81.67       87.71      3.93 o 
   3  -5  10       25.58       23.21      6.22 o 
   4  -5  10      584.83      583.03     15.85 o 
   5  -5  10        0.75        2.38      6.08 o 
   6  -5  10      142.78      153.63     15.67 o 
  -9  -4  10       62.28       77.66     14.18 o 
  -8  -4  10        5.05       19.92     10.65 o 
  -7  -4  10      309.17      332.53     17.71 o 
  -6  -4  10       23.68       26.30      3.10 o 
  -5  -4  10      353.03      359.64     11.38 o 
  -4  -4  10        0.06       -0.65      1.23 o 
  -3  -4  10      535.18      536.50      6.48 o 
  -2  -4  10       12.92       13.45      2.48 o 
  -1  -4  10        4.06        4.55      5.39 o 
   0  -4  10        5.21        7.20      3.66 o 
   1  -4  10      273.01      290.15      8.38 o 
   2  -4  10      957.33      927.37     15.10 o 
   3  -4  10      248.77      233.45      4.42 o 
   4  -4  10       44.45       59.38     10.40 o 
   5  -4  10      114.02      107.46      9.48 o 
   6  -4  10      153.33      116.59     20.24 o 
   7  -4  10      134.21      130.45     14.79 o 
  -9  -3  10       67.83       70.92     13.87 o 
  -8  -3  10       55.23       47.66     11.98 o 
  -7  -3  10       23.60       34.64      3.59 o 
  -6  -3  10      207.48      198.48      4.09 o 
  -5  -3  10      368.72      352.61      5.20 o 
  -4  -3  10      137.53      129.18      7.87 o 
  -3  -3  10      315.48      313.86      5.30 o 
  -2  -3  10        0.16        3.46      2.41 o 
  -1  -3  10     2254.19     2245.87     17.90 o 
   0  -3  10     1090.90     1095.70     10.55 o 
   1  -3  10      223.50      212.60      9.14 o 
   2  -3  10        2.01       -0.92      3.48 o 
   3  -3  10        7.21        8.74      2.91 o 
   4  -3  10        0.28       -4.16      7.06 o 
   5  -3  10      390.95      402.25     17.34 o 
   6  -3  10       94.35      110.30     10.16 o 
   7  -3  10      265.35      293.96     13.63 o 
   8  -3  10      117.99      102.37     12.39 o 
  -9  -2  10        6.40        8.89     16.08 o 
  -8  -2  10       42.56       47.50      3.75 o 
  -7  -2  10        4.41        2.40      2.36 o 
  -6  -2  10      173.00      191.50      4.55 o 
  -5  -2  10       98.41       95.54      4.95 o 
  -4  -2  10      677.17      721.36     14.53 o 
  -3  -2  10      237.53      241.94      5.85 o 
  -2  -2  10      316.41      344.50      6.10 o 
  -1  -2  10      148.02      127.77      5.62 o 
   0  -2  10      511.42      517.98      8.79 o 
   1  -2  10       94.15       99.03      5.28 o 
   2  -2  10      548.67      525.40      8.25 o 
   3  -2  10        7.72        7.27      1.98 o 
   4  -2  10      642.21      596.61     17.40 o 
   5  -2  10        9.93       26.54      9.27 o 
   6  -2  10      310.33      297.74     25.59 o 
   7  -2  10      352.91      330.45     18.79 o 
   8  -2  10        3.60       -8.46      8.46 o 
  -9  -1  10        0.21        1.89      4.98 o 
  -8  -1  10       14.06       10.35      5.95 o 
  -7  -1  10       24.15       17.88      4.41 o 
  -6  -1  10      274.50      307.76      8.67 o 
  -5  -1  10       56.41       51.32      3.81 o 
  -4  -1  10     1513.80     1513.67     18.78 o 
  -3  -1  10        3.63        3.63      2.71 o 
  -2  -1  10      888.80      888.68     11.03 o 
  -1  -1  10       83.84       79.57      4.40 o 
   0  -1  10     1944.02     1928.90     21.26 o 
   1  -1  10      211.71      211.35      6.45 o 
   2  -1  10      124.85      123.41      7.29 o 
   3  -1  10      328.07      331.95     13.37 o 
   4  -1  10      409.70      405.65     22.57 o 
   5  -1  10       81.32       89.07     10.84 o 
   6  -1  10      333.14      314.88     15.95 o 
   7  -1  10      512.52      470.97     19.98 o 
   8  -1  10       90.44       91.34     14.75 o 
   9  -1  10      179.62      200.91     13.83 o 
  -9   0  10       15.84        8.64      6.93 o 
  -8   0  10       72.41       67.58      6.93 o 
  -7   0  10      105.63      109.18      5.79 o 
  -6   0  10       24.96       17.63      4.93 o 
  -5   0  10      180.85      166.30      8.80 o 
  -4   0  10      313.11      337.00      7.19 o 
  -3   0  10      584.86      599.14      9.27 o 
  -2   0  10      403.64      390.39      8.54 o 
  -1   0  10       43.96       47.54      4.31 o 
   0   0  10      525.96      515.47     12.73 o 
   1   0  10      214.60      221.48      8.76 o 
   2   0  10      816.78      814.39     12.03 o 
   3   0  10        5.16       -0.32      3.25 o 
   4   0  10      128.54      142.65      7.55 o 
   5   0  10       36.10       31.73      1.15 o 
   6   0  10       92.73      121.10     12.29 o 
   7   0  10       29.40       36.00     18.03 o 
   8   0  10      274.05      301.45     27.80 o 
   9   0  10        8.02        4.16     17.15 o 
  -9   1  10        8.29       19.92      7.35 o 
  -8   1  10       77.27       72.47     13.52 o 
  -7   1  10      102.76      110.42      7.31 o 
  -6   1  10       31.14       33.35      6.16 o 
  -5   1  10      307.90      319.76      9.42 o 
  -4   1  10      105.85      118.23      7.07 o 
  -3   1  10     1190.68     1232.13     14.99 o 
  -2   1  10      108.64      114.38      9.61 o 
  -1   1  10     1193.30     1170.89     20.74 o 
   0   1  10       29.44       23.66      4.31 o 
   1   1  10        2.09        4.66      4.25 o 
   2   1  10      200.41      193.76      7.02 o 
   3   1  10      334.66      356.40      8.89 o 
   4   1  10       35.72       47.60      6.06 o 
   5   1  10      257.90      238.78      5.29 o 
   6   1  10     1751.93     1745.64     43.03 o 
   7   1  10       31.48       48.35     10.78 o 
   8   1  10      204.99      224.99     15.82 o 
   9   1  10       58.14       45.89     13.36 o 
  -8   2  10      134.04      132.65      9.30 o 
  -7   2  10      186.73      184.73      8.67 o 
  -6   2  10       14.81       15.34      5.21 o 
  -5   2  10        3.59        6.97      4.48 o 
  -4   2  10      481.00      494.94     14.62 o 
  -3   2  10      301.05      297.99     12.48 o 
  -2   2  10      381.36      372.08     10.15 o 
  -1   2  10      548.15      528.50      9.88 o 
   0   2  10       27.14       31.17      5.90 o 
   1   2  10      307.50      304.35      8.03 o 
   2   2  10        1.12        4.39      3.93 o 
   3   2  10      350.84      353.07      9.11 o 
   4   2  10      270.81      262.36      8.82 o 
   5   2  10     1916.39     1828.47     20.58 o 
   6   2  10        3.24        4.26      2.41 o 
   7   2  10      357.08      353.80     21.02 o 
   8   2  10      102.69      109.81     13.24 o 
   9   2  10       21.12       12.80     10.84 o 
  10   2  10       14.60       12.36     11.85 o 
  -8   3  10       83.65       72.24      8.68 o 
  -7   3  10        9.44        5.26      6.75 o 
  -6   3  10      135.91      133.73      9.99 o 
  -5   3  10       20.98       23.32      7.08 o 
  -4   3  10      187.15      192.50      8.16 o 
  -3   3  10      120.09      127.06      7.26 o 
  -2   3  10       77.66       65.51     11.44 o 
  -1   3  10      728.58      755.64     20.71 o 
   0   3  10      256.92      219.92     11.25 o 
   1   3  10     1118.90     1124.64     15.18 o 
   2   3  10        8.55        8.43      5.39 o 
   3   3  10      229.92      190.20      7.63 o 
   4   3  10       22.11       14.69      5.27 o 
   5   3  10       88.39      102.17      4.43 o 
   6   3  10      195.79      192.79      6.23 o 
   7   3  10      375.81      381.38      8.60 o 
   8   3  10      109.08      106.59     11.35 o 
   9   3  10      111.80      127.28     22.95 o 
  10   3  10       26.04       29.19     20.36 o 
  -7   4  10        6.53        9.95      6.86 o 
  -6   4  10      167.43      178.60     11.95 o 
  -5   4  10        5.80        6.60      5.68 o 
  -4   4  10      337.36      350.32     12.66 o 
  -3   4  10        7.27        3.47      4.77 o 
  -2   4  10      243.55      228.62     10.42 o 
  -1   4  10       11.00       12.17      5.17 o 
   0   4  10     1993.82     2021.26     23.63 o 
   1   4  10       85.92       92.89      6.69 o 
   2   4  10      213.62      208.03      8.86 o 
   3   4  10       17.12       20.97      5.38 o 
   4   4  10      161.10      142.12     11.38 o 
   5   4  10      265.20      235.21      6.42 o 
   6   4  10        8.98        9.10      3.22 o 
   7   4  10      201.36      193.06      7.85 o 
   8   4  10      262.65      241.82      7.43 o 
   9   4  10      170.26      208.09     24.08 o 
  10   4  10       79.70       80.00     14.37 o 
  -7   5  10       16.83       23.44      8.42 o 
  -6   5  10      147.95      169.05     28.59 o 
  -5   5  10      201.09      194.56     16.61 o 
  -4   5  10      111.65      109.18      8.82 o 
  -3   5  10       50.07       53.98      7.26 o 
  -2   5  10      126.54      122.57     10.01 o 
  -1   5  10      357.78      358.46     12.69 o 
   0   5  10     1040.13     1098.38     19.08 o 
   1   5  10        5.87        9.13      5.34 o 
   2   5  10     1051.39     1002.36     17.83 o 
   3   5  10      162.06      174.13     11.82 o 
   4   5  10      100.02      108.74      7.55 o 
   5   5  10      634.16      636.45      9.59 o 
   6   5  10       53.37       57.60      6.16 o 
   7   5  10        2.96        7.19      3.70 o 
   8   5  10      419.88      397.22      7.82 o 
   9   5  10       18.47       17.46      6.15 o 
  10   5  10      297.30      335.05     18.85 o 
  -6   6  10       43.90       41.66      9.49 o 
  -5   6  10      120.73      120.50     12.64 o 
  -4   6  10        0.58       -2.72      6.06 o 
  -3   6  10      349.78      359.20     12.26 o 
  -2   6  10      119.36      106.38      8.73 o 
  -1   6  10      395.79      402.91     14.94 o 
   0   6  10      218.68      227.17      9.65 o 
   1   6  10      221.73      227.58      9.44 o 
   2   6  10       10.26       15.26      7.26 o 
   3   6  10     1530.55     1514.63     23.34 o 
   4   6  10      240.83      275.99     17.46 o 
   5   6  10      711.20      680.67     10.43 o 
   6   6  10       25.57       29.41      4.52 o 
   7   6  10      169.23      166.24      8.38 o 
   8   6  10       24.06       29.03      5.63 o 
   9   6  10       19.47        8.75      5.69 o 
  10   6  10       94.42       82.12     46.40 o 
  -5   7  10        0.66        0.00      5.72 o 
  -4   7  10        5.33       10.19      7.53 o 
  -3   7  10      262.71      257.81     12.28 o 
  -2   7  10       96.08      102.74      9.49 o 
  -1   7  10      354.72      382.59     12.30 o 
   0   7  10        0.31       -0.41      6.16 o 
   1   7  10      918.56      892.66     16.36 o 
   2   7  10       79.81       78.55      7.77 o 
   3   7  10      146.86      162.37      8.93 o 
   4   7  10      374.81      372.83     16.66 o 
   5   7  10      175.27      191.90     11.32 o 
   6   7  10       34.56       35.76      7.80 o 
   7   7  10      322.49      314.46     10.62 o 
   8   7  10       75.06       67.63     20.27 o 
   9   7  10       33.72       30.93     10.30 o 
  10   7  10       25.48       14.90      7.19 o 
  -4   8  10      102.73       96.63     11.65 o 
  -3   8  10        1.25        5.12      7.31 o 
  -2   8  10      142.28      136.73     11.16 o 
  -1   8  10      138.88      139.74     16.72 o 
   0   8  10      161.96      168.49     10.52 o 
   1   8  10      192.20      198.36     10.43 o 
   2   8  10       79.37       72.10      8.38 o 
   3   8  10      385.46      411.97     32.59 o 
   4   8  10        0.31        1.88      3.98 o 
   5   8  10      437.54      452.39     11.17 o 
   6   8  10       85.14       78.73      6.88 o 
   7   8  10       66.12       70.29      5.98 o 
   8   8  10        8.44        3.08      5.11 o 
   9   8  10       27.59       25.83     10.30 o 
  10   8  10        0.24        4.47      4.96 o 
  -3   9  10        7.00       12.63      8.99 o 
  -2   9  10       18.02       16.63      8.74 o 
  -1   9  10        9.71       12.85      7.80 o 
   0   9  10      518.39      507.04     15.36 o 
   1   9  10        0.21        4.73      6.51 o 
   2   9  10      244.89      249.83     11.41 o 
   3   9  10      340.10      336.99     17.08 o 
   4   9  10       62.92       74.23      6.74 o 
   5   9  10       64.37       50.74      6.35 o 
   6   9  10      372.14      366.24      9.57 o 
   7   9  10       12.13       11.04      7.99 o 
   8   9  10       14.06        7.43      4.83 o 
   9   9  10       63.08       64.46      6.57 o 
  -2  10  10       36.51       28.65     10.41 o 
  -1  10  10       44.76       39.63     10.05 o 
   0  10  10      120.16      134.63     11.50 o 
   1  10  10       93.17       96.87     10.72 o 
   2  10  10      210.95      235.38     12.17 o 
   3  10  10        5.18        5.30      5.33 o 
   4  10  10      104.31      110.54      7.86 o 
   5  10  10       23.92       30.15      7.02 o 
   6  10  10      144.10      158.88     26.68 o 
   7  10  10        1.75        1.58      4.92 o 
   8  10  10      121.50      136.95      8.78 o 
   0  11  10        5.77       -4.02      7.98 o 
   1  11  10       59.94       39.77     15.56 o 
   2  11  10       37.62       39.99      7.70 o 
   3  11  10       95.42      104.56     11.83 o 
   4  11  10      112.58      137.77      8.85 o 
   5  11  10       17.46       20.09      7.21 o 
   6  11  10        2.86        3.66      5.19 o 
   7  11  10       18.57       12.62      6.57 o 
   2  12  10        3.97        6.16      7.41 o 
   3  12  10       88.23       91.46     12.88 o 
   4  12  10        0.02        0.74      5.59 o 
   5  12  10       66.85       72.05      9.02 o 
  -6  -9  11       38.40       38.26     13.55 o 
  -5  -9  11        2.67        7.25      9.96 o 
  -4  -9  11        0.65        2.14      7.94 o 
  -3  -9  11       82.86       99.22     12.10 o 
  -2  -9  11       11.85       10.40     13.05 o 
  -1  -9  11       10.64       17.45      5.69 o 
   0  -9  11      165.03      171.33      7.33 o 
  -7  -8  11       19.38       21.37     12.61 o 
  -6  -8  11       11.46       17.52     11.35 o 
  -5  -8  11       60.95       63.54     20.05 o 
  -4  -8  11       51.98        1.26      7.50 o 
  -3  -8  11        0.63        3.47     11.91 o 
  -2  -8  11       48.75       51.87      3.86 o 
  -1  -8  11       32.33       32.69      4.59 o 
   0  -8  11      242.33      244.93     12.31 o 
   1  -8  11       66.14       60.99      5.64 o 
   2  -8  11      118.61      115.72      9.08 o 
  -8  -7  11       12.83       13.05     12.29 o 
  -7  -7  11       23.38       26.10     12.61 o 
  -6  -7  11       34.59       28.05     11.60 o 
  -5  -7  11      174.48      178.72     23.32 o 
  -4  -7  11       13.33        8.89      8.45 o 
  -3  -7  11       63.57       77.74      3.92 o 
  -2  -7  11       17.44       21.61      3.14 o 
  -1  -7  11      143.17      153.24      5.16 o 
   0  -7  11       38.49       41.16      7.37 o 
   1  -7  11       94.74      108.82      9.37 o 
   2  -7  11       76.47       47.36     35.18 o 
   3  -7  11       43.37       22.01     21.37 o 
   4  -7  11       83.39       58.79     43.09 o 
  -8  -6  11       18.51        3.97     10.59 o 
  -7  -6  11       92.93       96.89     14.75 o 
  -6  -6  11       10.23       11.98      9.90 o 
  -5  -6  11      109.07      116.56     13.05 o 
  -4  -6  11        6.29        7.64      2.20 o 
  -3  -6  11      109.71      116.76      9.64 o 
  -2  -6  11       18.65       19.13      3.65 o 
  -1  -6  11      274.49      284.68      9.64 o 
   0  -6  11        0.16        0.28      2.84 o 
   1  -6  11      209.39      213.58      6.29 o 
   2  -6  11        4.14        5.20      3.20 o 
   3  -6  11      402.78      426.97     12.51 o 
   4  -6  11        3.23        0.65      6.29 o 
   5  -6  11      258.41      282.97     13.74 o 
  -9  -5  11        0.48       -3.66     10.65 o 
  -8  -5  11       67.42       82.71     23.20 o 
  -7  -5  11       23.31       14.37     10.53 o 
  -6  -5  11       58.29       82.33     12.67 o 
  -5  -5  11        6.16        6.65      2.14 o 
  -4  -5  11       32.98       37.08      2.87 o 
  -3  -5  11       80.28       88.34      6.63 o 
  -2  -5  11      379.71      377.57      9.28 o 
  -1  -5  11      178.74      183.63      7.50 o 
   0  -5  11       81.94       78.52      6.18 o 
   1  -5  11       54.49       57.97      4.62 o 
   2  -5  11      128.35      143.84     11.09 o 
   3  -5  11      197.19      195.14     13.74 o 
   4  -5  11       20.63       30.60      7.61 o 
   5  -5  11      208.88      206.96     12.10 o 
   6  -5  11        5.11        8.33      9.64 o 
  -8  -4  11       70.29       67.20     22.25 o 
  -7  -4  11       54.28       59.57     13.05 o 
  -6  -4  11      642.89      590.80     17.61 o 
  -5  -4  11       44.62       37.83      2.63 o 
  -4  -4  11      164.90      169.82      6.24 o 
  -3  -4  11       32.00       27.48      3.14 o 
  -2  -4  11      170.69      177.80      6.53 o 
  -1  -4  11        0.25       -0.40      2.97 o 
   0  -4  11      310.64      300.61      8.89 o 
   1  -4  11        0.88       -1.16      3.08 o 
   2  -4  11      704.89      728.94     25.18 o 
   3  -4  11      305.82      281.43      5.29 o 
   4  -4  11      576.73      541.82     27.36 o 
   5  -4  11      226.85      211.85     11.57 o 
   6  -4  11      204.28      210.89     14.99 o 
  -8  -3  11       73.62       80.31     14.06 o 
  -7  -3  11      264.58      279.40     12.85 o 
  -6  -3  11       60.31       60.25      2.71 o 
  -5  -3  11       86.11       88.00      3.89 o 
  -4  -3  11       15.57       13.24      3.98 o 
  -3  -3  11       55.09       56.05      3.16 o 
  -2  -3  11      293.69      294.49      5.24 o 
  -1  -3  11      909.75      888.59     10.21 o 
   0  -3  11       13.53       15.13      3.05 o 
   1  -3  11     1148.32     1164.86     16.86 o 
   2  -3  11      693.33      690.07     13.81 o 
   3  -3  11      200.75      202.88      4.50 o 
   4  -3  11      319.20      312.23     14.75 o 
   5  -3  11       80.68       91.41     12.61 o 
   6  -3  11      129.06      142.72     15.13 o 
   7  -3  11        5.21       -1.11      8.78 o 
  -8  -2  11        4.18        0.66      2.84 o 
  -7  -2  11       84.52       85.96      5.07 o 
  -6  -2  11       78.00       79.98      3.90 o 
  -5  -2  11      616.11      606.83     10.74 o 
  -4  -2  11        0.03        4.40      2.49 o 
  -3  -2  11        3.14        3.81      2.58 o 
  -2  -2  11      931.49      922.32     12.37 o 
  -1  -2  11      117.56      127.44      5.11 o 
   0  -2  11      274.26      269.91      6.88 o 
   1  -2  11     1826.77     1774.79     44.54 o 
   2  -2  11      638.16      610.51      8.76 o 
   3  -2  11      122.21      133.39      5.24 o 
   4  -2  11      152.89      167.10      2.65 o 
   5  -2  11      476.78      429.42     17.52 o 
   6  -2  11      157.48      126.27     14.37 o 
   7  -2  11       10.18        3.97     10.02 o 
   8  -2  11      140.50      139.57     12.94 o 
  -9  -1  11       60.05       74.45      8.07 o 
  -8  -1  11       73.28       80.27      6.37 o 
  -7  -1  11       21.31       24.04      4.78 o 
  -6  -1  11      162.41      157.55      5.44 o 
  -5  -1  11      120.60      130.55      4.99 o 
  -4  -1  11       82.06       78.91      5.25 o 
  -3  -1  11      693.08      717.95      9.93 o 
  -2  -1  11       52.82       51.84      5.14 o 
  -1  -1  11      562.74      599.95     10.77 o 
   0  -1  11       44.29       42.55      4.48 o 
   1  -1  11      471.11      479.18     15.73 o 
   2  -1  11      301.02      322.12      8.53 o 
   3  -1  11      699.98      732.81     14.79 o 
   4  -1  11        1.84        2.15      2.73 o 
   5  -1  11      159.12      132.38     12.48 o 
   6  -1  11      137.98      141.71     13.87 o 
   7  -1  11      325.73      363.36     28.75 o 
   8  -1  11       52.52       73.57     24.02 o 
  -9   0  11        0.24       -1.51      4.15 o 
  -8   0  11       56.90       53.17      9.09 o 
  -7   0  11        2.22        2.76      3.63 o 
  -6   0  11      137.93      144.78      6.26 o 
  -5   0  11       24.55       27.32      5.39 o 
  -4   0  11       94.79      101.28      5.27 o 
  -3   0  11      321.14      311.17      7.34 o 
  -2   0  11     1030.36     1049.85     30.70 o 
  -1   0  11       81.61       89.39      5.22 o 
   0   0  11       87.22       97.71      8.20 o 
   1   0  11      422.64      422.54     10.50 o 
   2   0  11       17.55       14.83      4.65 o 
   3   0  11      227.45      246.37     10.12 o 
   4   0  11       76.35       91.30     10.15 o 
   5   0  11      172.57      182.83      6.01 o 
   6   0  11       50.09       57.68     11.41 o 
   7   0  11      299.49      289.86     17.40 o 
   8   0  11       57.70       58.12     13.93 o 
   9   0  11      177.32      209.80     19.42 o 
  -8   1  11       61.60       59.10      8.00 o 
  -7   1  11       24.38       21.27      5.37 o 
  -6   1  11      143.24      162.61      8.92 o 
  -5   1  11        0.64       -6.29      6.60 o 
  -4   1  11      587.45      596.79     14.72 o 
  -3   1  11      185.21      222.09     10.91 o 
  -2   1  11     1043.11      988.61     15.28 o 
  -1   1  11      175.62      164.77      7.69 o 
   0   1  11      247.11      223.53     11.00 o 
   1   1  11       29.94       29.36      4.93 o 
   2   1  11      480.37      505.04     14.15 o 
   3   1  11      248.95      230.70     14.63 o 
   4   1  11      309.54      294.65     11.07 o 
   5   1  11      617.57      570.41      9.18 o 
   6   1  11      399.25      383.49      7.51 o 
   7   1  11      129.81      128.47     14.12 o 
   8   1  11      169.44      201.41     16.89 o 
   9   1  11      265.93      291.62     31.71 o 
  -8   2  11       35.31       30.52      7.72 o 
  -7   2  11      104.64      110.55      9.39 o 
  -6   2  11        8.60       10.62      6.29 o 
  -5   2  11       74.33       90.60      6.78 o 
  -4   2  11       54.78       54.95      7.19 o 
  -3   2  11      322.46      311.83     10.27 o 
  -2   2  11      101.74      101.56     10.29 o 
  -1   2  11      932.64      951.33     19.64 o 
   0   2  11      303.63      279.45      8.20 o 
   1   2  11        5.86        6.20      5.29 o 
   2   2  11      316.67      326.50      9.55 o 
   3   2  11      188.91      175.22     17.59 o 
   4   2  11      265.51      257.74     10.93 o 
   5   2  11        0.01       -1.12      5.55 o 
   6   2  11      648.70      639.49     19.04 o 
   7   2  11       31.60       30.68      1.89 o 
   8   2  11      197.79      212.95     16.52 o 
   9   2  11       13.29       11.54     11.54 o 
  -7   3  11      145.24      134.36      9.34 o 
  -6   3  11        0.18       -2.25      6.43 o 
  -5   3  11      174.21      203.84      9.09 o 
  -4   3  11        0.23        4.33      4.72 o 
  -3   3  11      649.95      648.78     14.47 o 
  -2   3  11      338.28      345.69     11.47 o 
  -1   3  11      380.21      388.79      9.78 o 
   0   3  11       97.74      108.07      7.03 o 
   1   3  11      191.90      195.06      7.96 o 
   2   3  11       25.98       15.59      5.61 o 
   3   3  11      217.27      200.70      8.40 o 
   4   3  11      511.16      514.54     13.79 o 
   5   3  11      354.09      359.66     10.84 o 
   6   3  11      172.50      177.05      5.13 o 
   7   3  11       22.91       23.58      4.83 o 
   8   3  11      344.72      320.22     26.22 o 
   9   3  11        4.33        9.52     10.59 o 
  -7   4  11       48.20       60.72      8.89 o 
  -6   4  11        5.28        2.67      8.42 o 
  -5   4  11        1.03        5.08      5.64 o 
  -4   4  11      174.45      177.65      9.20 o 
  -3   4  11      298.12      312.08     10.14 o 
  -2   4  11      233.60      238.88      9.99 o 
  -1   4  11      184.82      188.54      8.49 o 
   0   4  11        1.15       -0.45      4.00 o 
   1   4  11      695.83      673.35     12.92 o 
   2   4  11       18.03       17.79      5.62 o 
   3   4  11      331.75      343.49     10.07 o 
   4   4  11      288.71      320.83     12.03 o 
   5   4  11      309.67      332.18     10.36 o 
   6   4  11        6.80        5.38      4.18 o 
   7   4  11      610.84      609.88     21.00 o 
   8   4  11       89.96       87.56      4.46 o 
   9   4  11       17.96       16.45     11.03 o 
  10   4  11      127.05      157.66     17.34 o 
  -6   5  11        9.09       26.52      8.22 o 
  -5   5  11        5.25        4.15      6.26 o 
  -4   5  11      426.39      434.77     13.87 o 
  -3   5  11      202.31      223.32     15.69 o 
  -2   5  11      233.38      245.50     20.05 o 
  -1   5  11      598.96      629.68     13.36 o 
   0   5  11      135.00      129.53      8.34 o 
   1   5  11      143.35      176.34     10.68 o 
   2   5  11     1677.36     1695.30     24.88 o 
   3   5  11      595.02      595.48     16.20 o 
   4   5  11       76.40       78.08      9.11 o 
   5   5  11       38.48       19.15     11.67 o 
   6   5  11       62.33       60.18      4.91 o 
   7   5  11      157.15      194.27      8.46 o 
   8   5  11        0.37       -0.49      3.07 o 
   9   5  11      297.91      299.80     10.70 o 
  10   5  11       15.47        0.57     13.81 o 
  -6   6  11        1.54        5.55      7.55 o 
  -5   6  11        1.64        7.48      8.96 o 
  -4   6  11      183.01      196.30     13.55 o 
  -3   6  11       42.59       44.34      8.18 o 
  -2   6  11      235.08      270.26     11.36 o 
  -1   6  11       19.12       29.22      8.42 o 
   0   6  11      500.94      497.12     12.80 o 
   1   6  11        1.31        4.70      6.11 o 
   2   6  11      464.39      460.17     20.17 o 
   3   6  11       39.77       50.69      8.59 o 
   4   6  11      129.99      142.44     10.46 o 
   5   6  11       56.90       51.99      5.30 o 
   6   6  11      406.19      401.55      9.25 o 
   7   6  11       77.70       92.87      5.76 o 
   8   6  11       25.36       29.71      4.80 o 
   9   6  11      139.34      136.14     11.45 o 
  10   6  11       96.21       68.86     44.57 o 
  -5   7  11       38.68       36.15     10.02 o 
  -4   7  11       51.84       63.59     12.13 o 
  -3   7  11      119.22      112.12     10.56 o 
  -2   7  11      314.26      330.78     19.84 o 
  -1   7  11       65.93       80.02     10.81 o 
   0   7  11      271.94      280.49     11.28 o 
   1   7  11       48.58       45.14      7.72 o 
   2   7  11       46.34       57.65      7.73 o 
   3   7  11       40.02       50.80      9.26 o 
   4   7  11     1157.32     1205.95     22.16 o 
   5   7  11      188.64      188.67      7.99 o 
   6   7  11      103.23      117.04      9.04 o 
   7   7  11       20.78       24.88      5.03 o 
   8   7  11      196.30      215.57      7.87 o 
   9   7  11        9.28        6.57      6.20 o 
  -4   8  11       11.38       14.60     15.06 o 
  -3   8  11       85.83       93.62     13.31 o 
  -2   8  11       38.31       45.91      9.34 o 
  -1   8  11      228.40      226.75     12.19 o 
   0   8  11        0.49       -4.82      6.61 o 
   1   8  11      195.80      206.93     11.01 o 
   2   8  11      110.22      117.62      9.56 o 
   3   8  11       27.14       28.04      7.44 o 
   4   8  11      248.49      247.97     11.08 o 
   5   8  11       11.20       11.83      6.72 o 
   6   8  11       11.01        2.54      4.13 o 
   7   8  11       31.94       35.39      5.72 o 
   8   8  11      152.05      158.94     11.80 o 
   9   8  11        5.93        8.41      7.38 o 
  -3   9  11       61.55       54.37     11.37 o 
  -2   9  11       19.50       20.91      9.30 o 
  -1   9  11      151.15      170.14     20.42 o 
   0   9  11       24.41       20.64      8.47 o 
   1   9  11      243.36      242.18     14.84 o 
   2   9  11        0.26        2.69      7.68 o 
   3   9  11      330.19      346.46     15.42 o 
   4   9  11        7.66       11.88      5.47 o 
   5   9  11       74.72       77.32      7.13 o 
   6   9  11       47.42       44.46      6.40 o 
   7   9  11      147.72      168.24      8.84 o 
   8   9  11       12.17       18.62      5.64 o 
   9   9  11       29.44       32.06      6.21 o 
  -1  10  11        0.47       -3.33      7.91 o 
   0  10  11       98.88       89.11     13.35 o 
   1  10  11       96.13       96.48     11.14 o 
   2  10  11      179.06      172.18     12.03 o 
   3  10  11      187.10      200.14      9.59 o 
   4  10  11        0.52       -0.26      4.23 o 
   5  10  11       54.59       59.27      8.11 o 
   6  10  11       33.02       40.92      6.72 o 
   7  10  11      123.09      135.94      8.21 o 
   8  10  11       11.67        6.53      7.00 o 
   1  11  11       11.04       20.22      9.43 o 
   2  11  11      127.75      131.63     13.43 o 
   3  11  11        9.69       13.45      6.73 o 
   4  11  11       97.16      107.45      8.90 o 
   5  11  11        3.02        7.32      7.04 o 
   6  11  11       39.71       31.72     11.32 o 
   7  11  11        6.77        1.28      5.06 o 
  -4  -9  12        4.66        0.44      7.38 o 
  -3  -9  12       39.49       28.37     16.71 o 
  -2  -9  12        8.46       -2.33     11.73 o 
  -1  -9  12       43.11       49.10      5.55 o 
  -6  -8  12      132.77      156.84     17.27 o 
  -5  -8  12       16.95       25.85     18.60 o 
  -4  -8  12       65.86       -0.06      6.43 o 
  -3  -8  12        8.36       -2.96      7.69 o 
  -2  -8  12       24.82       17.93      3.55 o 
  -1  -8  12        0.57        1.42      3.09 o 
   0  -8  12      157.86      182.92      9.94 o 
   1  -8  12       57.14       54.33      6.88 o 
  -7  -7  12        0.93        0.50      8.83 o 
  -6  -7  12        7.98        6.93     10.28 o 
  -5  -7  12        6.42       -0.19      7.06 o 
  -4  -7  12      234.46      236.27     15.19 o 
  -3  -7  12       37.77       22.86      9.08 o 
  -2  -7  12      107.15      121.19      4.68 o 
  -1  -7  12       95.59      101.30      6.21 o 
   0  -7  12       34.40       35.75      5.60 o 
   1  -7  12       37.42       42.54      6.21 o 
   2  -7  12      365.49      399.16     14.15 o 
   3  -7  12        4.11        2.13      5.91 o 
  -8  -6  12       18.81       26.60     13.74 o 
  -7  -6  12        1.79       11.60     11.47 o 
  -6  -6  12        5.23        0.38      7.69 o 
  -5  -6  12        4.60       10.91      9.52 o 
  -4  -6  12      193.09      204.85     10.04 o 
  -3  -6  12      131.54      117.21      3.76 o 
  -2  -6  12       93.17       85.79      4.71 o 
  -1  -6  12      187.96      195.92     10.91 o 
   0  -6  12      384.75      390.91      7.43 o 
   1  -6  12        3.70        9.22      3.54 o 
   2  -6  12      134.39      155.69      6.05 o 
   3  -6  12      151.87      152.97     13.55 o 
   4  -6  12       56.08       48.84     33.25 o 
  -8  -5  12        0.19      -10.72     11.91 o 
  -7  -5  12        4.14        8.95     10.40 o 
  -6  -5  12        6.29        5.74      8.95 o 
  -5  -5  12       78.18       74.30      5.23 o 
  -4  -5  12       12.13        3.16      2.48 o 
  -3  -5  12      427.65      446.17     10.15 o 
  -2  -5  12        0.28       -0.53      3.74 o 
  -1  -5  12      101.30      103.07      6.59 o 
   0  -5  12      177.60      188.23     12.70 o 
   1  -5  12      104.61      103.26      5.68 o 
   2  -5  12        0.66        1.66      2.84 o 
   3  -5  12       81.87       61.97     43.25 o 
   4  -5  12      333.47      327.97     12.80 o 
   5  -5  12       58.80       53.62      9.65 o 
  -8  -4  12       74.24       78.17     24.27 o 
  -7  -4  12      142.67      139.82     15.82 o 
  -6  -4  12        2.62       -0.82      7.69 o 
  -5  -4  12       16.05       18.96      3.81 o 
  -4  -4  12       63.75       57.34      3.34 o 
  -3  -4  12      101.20       98.35      4.32 o 
  -2  -4  12       20.37       18.38      3.00 o 
  -1  -4  12      495.98      507.63      9.30 o 
   0  -4  12        3.81        4.77      5.77 o 
   1  -4  12      731.80      737.40     11.18 o 
   2  -4  12       60.83       67.27      6.92 o 
   3  -4  12      307.38      314.90      7.64 o 
   4  -4  12        1.71        1.45      7.38 o 
   5  -4  12      491.73      505.50     21.02 o 
   6  -4  12       31.65       42.58      9.92 o 
  -8  -3  12       31.82       35.05     13.24 o 
  -7  -3  12       15.18       -1.64      8.76 o 
  -6  -3  12       67.14       64.78      6.49 o 
  -5  -3  12        3.64        2.67      2.09 o 
  -4  -3  12      266.88      275.33      5.62 o 
  -3  -3  12       66.29       65.77      3.50 o 
  -2  -3  12      218.84      209.32      5.62 o 
  -1  -3  12       16.21       22.69      3.29 o 
   0  -3  12      200.83      197.10      5.81 o 
   1  -3  12       17.20       10.43      3.79 o 
   2  -3  12       89.33       99.77     12.07 o 
   3  -3  12      650.08      613.72     10.15 o 
   4  -3  12       77.32       73.44     11.54 o 
   5  -3  12       59.04       66.32     19.61 o 
   6  -3  12        0.55       -5.86     10.15 o 
   7  -3  12      108.73      125.73     12.68 o 
  -8  -2  12       91.93       88.13     15.26 o 
  -7  -2  12       22.00       17.69      3.34 o 
  -6  -2  12      355.45      361.84      9.99 o 
  -5  -2  12      163.99      155.34      4.98 o 
  -4  -2  12      474.28      473.90     10.52 o 
  -3  -2  12       17.22       19.33      4.13 o 
  -2  -2  12        5.01       10.52      4.00 o 
  -1  -2  12        3.34        8.62      3.53 o 
   0  -2  12      339.66      368.15     15.60 o 
   1  -2  12       71.34       73.36      5.76 o 
   2  -2  12     1026.65     1016.42     12.05 o 
   3  -2  12       77.36       89.36      4.03 o 
   4  -2  12      431.07      377.39     15.95 o 
   5  -2  12       42.91       42.68     10.97 o 
   6  -2  12      290.44      262.12     17.59 o 
   7  -2  12      189.24      178.72     28.18 o 
  -8  -1  12        1.00        0.78      3.66 o 
  -7  -1  12      128.07      128.43      6.79 o 
  -6  -1  12       29.73       32.36      4.17 o 
  -5  -1  12      330.85      358.74      8.64 o 
  -4  -1  12        2.48        6.75      3.25 o 
  -3  -1  12       34.69       33.33     11.41 o 
  -2  -1  12      763.64      736.11     12.06 o 
  -1  -1  12      909.88      906.94     13.93 o 
   0  -1  12       21.45       22.60      5.25 o 
   1  -1  12       12.47        8.24      4.32 o 
   2  -1  12      490.16      482.44     10.46 o 
   3  -1  12      329.02      304.17     11.79 o 
   4  -1  12      182.06      183.13      4.07 o 
   5  -1  12       48.18       43.43     11.03 o 
   6  -1  12      359.32      380.44     18.60 o 
   7  -1  12        8.11       -3.59      9.83 o 
   8  -1  12       38.36       29.00     14.06 o 
  -8   0  12       30.37       27.97      7.00 o 
  -7   0  12       34.68       32.79      7.50 o 
  -6   0  12        2.21        3.88      3.72 o 
  -5   0  12      314.39      355.30      8.27 o 
  -4   0  12       50.02       31.90      4.61 o 
  -3   0  12      698.15      679.09     14.03 o 
  -2   0  12      179.39      168.11      7.62 o 
  -1   0  12       88.23       93.29      6.64 o 
   0   0  12        3.92        5.55      5.99 o 
   1   0  12      875.59      845.83     13.14 o 
   2   0  12        5.01        4.59      4.38 o 
   3   0  12       40.13       51.18      9.11 o 
   4   0  12        1.19        5.73      5.28 o 
   5   0  12      472.77      397.63      9.07 o 
   6   0  12      538.61      493.54     19.92 o 
   7   0  12       74.65       75.58     13.87 o 
   8   0  12       94.92      110.19     26.41 o 
  -8   1  12       70.49       39.52     28.97 o 
  -7   1  12       89.98       93.44      9.33 o 
  -6   1  12       61.93       78.36      6.24 o 
  -5   1  12      215.84      229.36      9.37 o 
  -4   1  12       26.65       28.72      5.33 o 
  -3   1  12      445.95      460.41      9.83 o 
  -2   1  12      387.04      382.96     19.67 o 
  -1   1  12      895.06      908.57     15.35 o 
   0   1  12        0.37        1.04      3.58 o 
   1   1  12       40.39       44.38      5.70 o 
   2   1  12       82.16       62.23      7.66 o 
   3   1  12       56.55       59.74      6.66 o 
   4   1  12       12.77        5.15      5.19 o 
   5   1  12     1020.55     1034.11     17.69 o 
   6   1  12      230.62      185.05      8.05 o 
   7   1  12      184.05      187.79     16.01 o 
   8   1  12      120.29      150.41     16.96 o 
  -7   2  12        3.27        0.88      5.43 o 
  -6   2  12      314.32      347.47     10.91 o 
  -5   2  12       34.22       24.33      9.25 o 
  -4   2  12      189.90      214.78      8.36 o 
  -3   2  12       95.69      110.31      6.82 o 
  -2   2  12      140.19      155.14      7.39 o 
  -1   2  12      101.82       91.85     13.74 o 
   0   2  12      401.93      424.10     10.14 o 
   1   2  12      143.76      127.62      7.24 o 
   2   2  12        2.84        2.15      4.22 o 
   3   2  12      301.64      320.47     18.57 o 
   4   2  12       19.03       21.56      6.25 o 
   5   2  12      464.25      473.27     18.34 o 
   6   2  12       46.43       52.38      3.42 o 
   7   2  12      148.16      151.21     11.25 o 
   8   2  12        7.10       14.63     11.54 o 
   9   2  12      134.23      151.17     17.59 o 
  -7   3  12       15.40       11.75      6.53 o 
  -6   3  12      146.82      139.82     14.53 o 
  -5   3  12       34.76       39.43      6.86 o 
  -4   3  12      161.82      175.19     10.48 o 
  -3   3  12        5.18       10.60      5.26 o 
  -2   3  12      303.87      301.55      9.56 o 
  -1   3  12       71.54       76.79     10.93 o 
   0   3  12      417.33      407.97     12.45 o 
   1   3  12       35.54       35.89      7.31 o 
   2   3  12      320.77      334.31      9.89 o 
   3   3  12       12.26        5.47      5.00 o 
   4   3  12      224.10      255.83      9.82 o 
   5   3  12      528.97      527.46     17.21 o 
   6   3  12      572.74      568.29     12.77 o 
   7   3  12       63.10       76.47      7.38 o 
   8   3  12      114.88      116.89     10.56 o 
   9   3  12      101.85       92.92     25.28 o 
  -6   4  12        4.05        5.48      6.29 o 
  -5   4  12      272.85      244.71     12.92 o 
  -4   4  12      104.89      112.85      8.60 o 
  -3   4  12      177.57      172.29     14.06 o 
  -2   4  12       70.83       72.77      9.07 o 
  -1   4  12       17.26        8.44      8.86 o 
   0   4  12       83.29       87.83      7.56 o 
   1   4  12      358.42      371.00     10.63 o 
   2   4  12      325.69      328.68     10.38 o 
   3   4  12       10.95       14.15      5.93 o 
   4   4  12     1223.26     1189.51     18.76 o 
   5   4  12       13.58       12.44      6.21 o 
   6   4  12      329.76      325.73      7.83 o 
   7   4  12        2.90       -1.14      3.82 o 
   8   4  12      111.88      122.21      7.83 o 
   9   4  12        1.38       18.79     12.04 o 
  -6   5  12        1.85       -2.02      6.35 o 
  -5   5  12      177.26      175.44     12.10 o 
  -4   5  12       15.92       14.87      8.57 o 
  -3   5  12      287.96      306.45     11.74 o 
  -2   5  12       11.98       15.88      6.53 o 
  -1   5  12       13.74       14.22      7.44 o 
   0   5  12      220.88      209.75     13.93 o 
   1   5  12      261.46      266.11     10.17 o 
   2   5  12        0.72       -5.04      6.35 o 
   3   5  12       59.67       63.69      9.26 o 
   4   5  12      113.05      108.14      8.50 o 
   5   5  12      650.60      639.22     19.92 o 
   6   5  12      164.01      173.85      6.54 o 
   7   5  12        0.39       -3.41      3.92 o 
   8   5  12      108.45      106.91      7.89 o 
   9   5  12        6.78       14.25      8.60 o 
  -5   6  12       20.57       17.22      8.42 o 
  -4   6  12       71.73       60.07     10.53 o 
  -3   6  12       50.17       54.57      9.08 o 
  -2   6  12       18.69       21.54     12.03 o 
  -1   6  12      665.02      676.74     15.44 o 
   0   6  12        8.66        6.26      5.99 o 
   1   6  12        1.81        1.34      5.99 o 
   2   6  12        2.77        2.21      6.72 o 
   3   6  12      325.24      323.65     21.97 o 
   4   6  12      211.34      217.93     12.22 o 
   5   6  12      144.60      133.93     17.30 o 
   6   6  12       34.20       29.12      5.55 o 
   7   6  12      110.95      109.60      6.36 o 
   8   6  12       55.81       54.58      6.04 o 
   9   6  12      293.16      292.78     14.45 o 
  -4   7  12       41.80       43.50      9.74 o 
  -3   7  12       42.41       33.84     10.95 o 
  -2   7  12      380.33      390.58     14.40 o 
  -1   7  12      328.66      319.70     12.74 o 
   0   7  12      124.78      138.65     10.06 o 
   1   7  12        3.63        5.94      7.09 o 
   2   7  12       49.50       60.62      8.41 o 
   3   7  12      172.66      179.79     12.15 o 
   4   7  12        2.01       12.73      7.99 o 
   5   7  12       10.34       10.49      5.38 o 
   6   7  12       18.68       12.82      4.91 o 
   7   7  12      353.15      362.43     12.39 o 
   8   7  12        1.96       -4.74      4.74 o 
   9   7  12      325.28      339.67     14.78 o 
  -3   8  12        1.15        1.09      8.43 o 
  -2   8  12      404.23      394.40     15.53 o 
  -1   8  12        9.98       10.60      7.84 o 
   0   8  12       87.63      104.37     12.43 o 
   1   8  12        0.25        4.79      6.66 o 
   2   8  12      149.85      153.81     15.73 o 
   3   8  12       33.70       43.37     10.11 o 
   4   8  12      172.20      169.23     10.72 o 
   5   8  12       68.45       58.41      6.61 o 
   6   8  12      199.43      202.66      9.88 o 
   7   8  12       84.21       96.30      7.05 o 
   8   8  12      104.05      127.30      7.60 o 
  -2   9  12       76.77       74.49     11.57 o 
  -1   9  12       61.23       59.28     12.96 o 
   0   9  12      100.69      114.10     11.45 o 
   1   9  12      173.35      201.46     12.39 o 
   2   9  12      212.90      230.79     24.40 o 
   3   9  12       44.02       39.23      9.02 o 
   4   9  12       56.24       54.18      7.17 o 
   5   9  12       14.21       12.47      6.62 o 
   6   9  12      207.25      210.39     11.81 o 
   7   9  12        0.16        0.11      4.90 o 
   8   9  12      106.61      118.07      8.01 o 
  -1  10  12       42.48       39.48     18.05 o 
   0  10  12       31.93       29.73     12.28 o 
   1  10  12       94.57       95.27     13.97 o 
   2  10  12       42.90       43.44     10.12 o 
   3  10  12       15.41       17.28      8.71 o 
   4  10  12       16.46       16.79      6.64 o 
   5  10  12       43.70       41.15      7.34 o 
   6  10  12       33.88       35.57      7.09 o 
   7  10  12       16.92       17.32      6.96 o 
   2  11  12       10.92       13.04      9.53 o 
   3  11  12      134.35      150.04     14.03 o 
   4  11  12       24.56       29.57      8.53 o 
   5  11  12       81.03       78.38     11.38 o 
  -4  -8  13        0.41        5.67      9.46 o 
  -3  -8  13       13.29        3.09      8.13 o 
  -2  -8  13        5.21       -2.58      7.19 o 
  -1  -8  13      275.01      303.62     10.68 o 
   0  -8  13       36.60       44.20      5.20 o 
  -6  -7  13        2.40       -2.02      9.65 o 
  -5  -7  13       10.17        6.75      9.83 o 
  -4  -7  13        5.74        5.67     14.56 o 
  -3  -7  13      132.82      150.98     13.49 o 
  -2  -7  13       24.33       13.60      5.65 o 
  -1  -7  13      178.69      185.09      6.66 o 
   0  -7  13       17.67       14.88      5.51 o 
   1  -7  13       63.04       63.07     17.85 o 
   2  -7  13        9.15        1.91      5.45 o 
  -7  -6  13        1.06        4.29     10.78 o 
  -6  -6  13       14.33       22.57     11.85 o 
  -5  -6  13        9.79        3.28      8.95 o 
  -4  -6  13       43.14       54.53     11.54 o 
  -3  -6  13        0.24        3.37      2.42 o 
  -2  -6  13      180.25      191.52     12.83 o 
  -1  -6  13       66.42       74.63      7.36 o 
   0  -6  13       21.63       21.72      4.10 o 
   1  -6  13       66.41       55.46      5.86 o 
   2  -6  13      108.49      116.05      8.88 o 
   3  -6  13      231.22      254.58     14.12 o 
  -7  -5  13       60.39       73.95     14.94 o 
  -6  -5  13       32.77       25.91     11.60 o 
  -5  -5  13        6.15        3.66      8.64 o 
  -4  -5  13       75.53       93.55      9.20 o 
  -3  -5  13        2.38        1.42      4.31 o 
  -2  -5  13      343.55      320.52      8.22 o 
  -1  -5  13       22.22       20.09      5.40 o 
   0  -5  13      353.27      408.39     10.65 o 
   1  -5  13       58.99       58.95      8.45 o 
   2  -5  13       63.15       58.27      6.65 o 
   3  -5  13       35.31       -1.58      7.50 o 
   4  -5  13      242.61      257.30     12.41 o 
  -8  -4  13       15.15        7.19     19.04 o 
  -7  -4  13       58.30       79.18     15.32 o 
  -6  -4  13       20.93       23.77     11.73 o 
  -5  -4  13        5.20        8.95      2.62 o 
  -4  -4  13        0.50        0.36      2.26 o 
  -3  -4  13       52.65       48.39      4.03 o 
  -2  -4  13      330.50      343.04      6.38 o 
  -1  -4  13      454.72      456.34      9.51 o 
   0  -4  13      157.92      183.15      8.30 o 
   1  -4  13       15.61       21.63      5.70 o 
   2  -4  13      146.58      163.24      5.97 o 
   3  -4  13        5.26       -0.19      9.71 o 
   4  -4  13      315.68      341.67     17.71 o 
   5  -4  13        6.08       -0.88      8.38 o 
  -8  -3  13        3.68       -3.85     11.03 o 
  -7  -3  13       77.80       88.70     15.26 o 
  -6  -3  13       10.81        9.49      2.50 o 
  -5  -3  13       78.53       87.03      4.44 o 
  -4  -3  13        9.90        9.43      3.33 o 
  -3  -3  13      157.17      157.07      4.76 o 
  -2  -3  13      140.40      125.45      4.72 o 
  -1  -3  13      239.58      257.93      6.00 o 
   0  -3  13        5.48        4.74      3.13 o 
   1  -3  13      199.79      209.35      8.52 o 
   2  -3  13      355.75      346.53      7.67 o 
   3  -3  13      139.66      136.76      4.87 o 
   4  -3  13      163.62      123.18     21.37 o 
   5  -3  13       10.02        2.84      8.89 o 
   6  -3  13       98.90      129.80     16.20 o 
  -8  -2  13       97.62       95.88     16.83 o 
  -7  -2  13      201.32      184.39      8.38 o 
  -6  -2  13        2.14        5.47      3.59 o 
  -5  -2  13        3.86        5.07      2.97 o 
  -4  -2  13      218.69      212.11     17.68 o 
  -3  -2  13       90.82       88.42      4.81 o 
  -2  -2  13       87.80       90.87      5.13 o 
  -1  -2  13      134.32      152.43      6.18 o 
   0  -2  13        0.08       -4.03      4.03 o 
   1  -2  13     1281.46     1326.06     23.89 o 
   2  -2  13        1.23       -0.52      3.54 o 
   3  -2  13      889.06      830.42     11.20 o 
   4  -2  13        4.78        3.45      1.78 o 
   5  -2  13       67.23       72.62     13.05 o 
   6  -2  13        2.75        2.77      9.58 o 
   7  -2  13       49.65       51.31     15.07 o 
  -8  -1  13       67.67       46.27      7.56 o 
  -7  -1  13        0.30       -2.05      5.41 o 
  -6  -1  13        1.38       -1.48      3.70 o 
  -5  -1  13       12.43        9.76      3.76 o 
  -4  -1  13      340.71      344.08     10.50 o 
  -3  -1  13      214.94      223.69      6.77 o 
  -2  -1  13      450.90      443.87      8.82 o 
  -1  -1  13      118.56      121.16      6.46 o 
   0  -1  13      710.95      718.47     13.74 o 
   1  -1  13      664.79      667.25     16.70 o 
   2  -1  13      239.42      250.19     13.70 o 
   3  -1  13      116.62       83.81     12.67 o 
   4  -1  13       25.96       25.84      2.91 o 
   5  -1  13       86.66       83.65     12.86 o 
   6  -1  13       19.05       21.43     11.73 o 
   7  -1  13      117.78      139.76     17.21 o 
  -7   0  13       48.43       44.57      5.64 o 
  -6   0  13      137.62      145.49      7.98 o 
  -5   0  13       13.45       11.42      6.95 o 
  -4   0  13       67.69       65.50     12.61 o 
  -3   0  13        1.77        7.31      8.89 o 
  -2   0  13      297.91      327.07     12.36 o 
  -1   0  13      234.95      247.55     19.64 o 
   0   0  13     1077.00     1130.61     23.01 o 
   1   0  13      330.30      326.83     10.66 o 
   2   0  13      159.20      174.67      8.04 o 
   3   0  13       64.47       43.96      6.70 o 
   4   0  13      969.93      891.22     18.86 o 
   5   0  13       85.79       78.19      5.02 o 
   6   0  13      252.77      251.21     27.04 o 
   7   0  13       70.12       66.44     14.56 o 
   8   0  13       33.67       35.81     14.88 o 
  -7   1  13      161.78      170.84      8.29 o 
  -6   1  13        1.05       -0.80      3.92 o 
  -5   1  13       23.29       27.36      6.51 o 
  -4   1  13      105.30      124.28      7.00 o 
  -3   1  13       20.05       20.07      8.83 o 
  -2   1  13      222.23      225.45      9.34 o 
  -1   1  13      100.55       99.30      6.65 o 
   0   1  13      258.00      242.31     10.10 o 
   1   1  13       48.27       49.52      7.79 o 
   2   1  13      530.26      553.75     11.78 o 
   3   1  13        7.56       18.16      5.97 o 
   4   1  13      298.15      326.66     12.85 o 
   5   1  13        9.60       14.88      6.82 o 
   6   1  13      280.53      289.14     12.37 o 
   7   1  13        0.27       -8.64     10.59 o 
   8   1  13        1.47       -8.76     11.85 o 
  -7   2  13      100.63       37.63     32.56 o 
  -6   2  13       19.44       12.67     12.70 o 
  -5   2  13       33.22       25.62      7.29 o 
  -4   2  13      108.61      123.64      7.53 o 
  -3   2  13      463.13      510.33     11.66 o 
  -2   2  13       75.27       68.54      6.63 o 
  -1   2  13      802.51      806.51     20.83 o 
   0   2  13      329.64      339.64      9.79 o 
   1   2  13       68.08       86.55      6.98 o 
   2   2  13       16.01       18.77      7.10 o 
   3   2  13       77.06       92.84      7.71 o 
   4   2  13        1.65        9.57      5.97 o 
   5   2  13      344.25      303.06     15.98 o 
   6   2  13      206.89      208.17      8.88 o 
   7   2  13      166.19      175.65     11.75 o 
   8   2  13      218.51      240.18     19.29 o 
  -6   3  13       28.60       14.12     14.34 o 
  -5   3  13      240.45      231.54     10.16 o 
  -4   3  13      155.06      164.22     12.26 o 
  -3   3  13       85.34       94.46      7.84 o 
  -2   3  13      145.32      165.21      8.42 o 
  -1   3  13       23.38       23.73      7.27 o 
   0   3  13       34.99       35.15      6.40 o 
   1   3  13      525.49      539.53     12.42 o 
   2   3  13       21.69       19.83      9.74 o 
   3   3  13      108.60      107.97      8.25 o 
   4   3  13      494.27      481.73     13.33 o 
   5   3  13      388.10      395.56     14.76 o 
   6   3  13        3.00       -0.41      2.45 o 
   7   3  13      322.71      322.32     28.53 o 
   8   3  13      131.80      134.82     11.81 o 
  -6   4  13      136.25      155.24     19.57 o 
  -5   4  13        5.27       -0.16      4.68 o 
  -4   4  13      576.31      628.32     14.93 o 
  -3   4  13       32.92       40.88      9.03 o 
  -2   4  13       49.72       46.35     11.06 o 
  -1   4  13      170.16      171.42     11.05 o 
   0   4  13       74.14       67.48      7.44 o 
   1   4  13      226.83      238.78      9.90 o 
   2   4  13       10.66       18.99     10.37 o 
   3   4  13      219.04      228.72     13.84 o 
   4   4  13       91.50       95.96      8.77 o 
   5   4  13      675.68      681.46     17.99 o 
   6   4  13       46.63       44.09      4.79 o 
   7   4  13      167.49      183.42      9.86 o 
   8   4  13       23.41       17.97     10.07 o 
   9   4  13       43.84       46.02     14.75 o 
  -5   5  13       82.90       55.83     41.20 o 
  -4   5  13      167.92      160.42     10.70 o 
  -3   5  13        1.65        7.99      6.62 o 
  -2   5  13       70.76       66.83      8.46 o 
  -1   5  13        8.84        6.54      7.28 o 
   0   5  13       96.54       91.74     10.56 o 
   1   5  13       53.79       47.98      9.30 o 
   2   5  13      176.88      196.46     11.65 o 
   3   5  13      140.67      131.73     10.89 o 
   4   5  13      610.99      612.61     16.96 o 
   5   5  13        8.46        7.04      6.43 o 
   6   5  13        7.65        7.51      6.03 o 
   7   5  13      160.77      171.45      9.83 o 
   8   5  13       87.48       71.00      5.55 o 
   9   5  13       29.15       33.68     11.38 o 
  -5   6  13      111.40      113.44     15.92 o 
  -4   6  13       79.92       83.85     10.28 o 
  -3   6  13      132.37      129.04     10.63 o 
  -2   6  13      121.05      136.42     12.39 o 
  -1   6  13      139.37      147.54     10.21 o 
   0   6  13       32.62       31.03      7.72 o 
   1   6  13       10.27        5.93      6.30 o 
   2   6  13      135.49      138.28      9.75 o 
   3   6  13      304.06      294.03     14.16 o 
   4   6  13      490.42      500.25     16.48 o 
   5   6  13       33.31       38.24     10.00 o 
   6   6  13      421.39      450.96      9.95 o 
   7   6  13       84.68       76.19      7.69 o 
   8   6  13       52.63       45.14      7.26 o 
  -4   7  13        0.00       -1.78      8.46 o 
  -3   7  13      158.61      182.76     16.48 o 
  -2   7  13       23.55       17.95      8.49 o 
  -1   7  13       26.14       40.50      8.79 o 
   0   7  13        0.35       -3.25      7.95 o 
   1   7  13      135.13      132.62     10.58 o 
   2   7  13      169.59      174.60     11.05 o 
   3   7  13      213.97      213.23     13.32 o 
   4   7  13       51.93       37.45     10.11 o 
   5   7  13       21.23       21.40      9.96 o 
   6   7  13      192.22      209.80      9.51 o 
   7   7  13       26.32       32.24      5.81 o 
   8   7  13      145.30      152.88      7.82 o 
  -3   8  13       35.91       33.56     10.47 o 
  -2   8  13        8.41        3.51      7.62 o 
  -1   8  13      148.60      152.83     12.20 o 
   0   8  13       40.87       50.42      9.42 o 
   1   8  13      358.50      365.85     26.95 o 
   2   8  13       20.84       34.13      8.73 o 
   3   8  13       35.76       33.82     10.84 o 
   4   8  13       51.06       56.88      9.27 o 
   5   8  13      154.14      171.90      8.56 o 
   6   8  13       15.96       19.75      5.91 o 
   7   8  13      136.30      168.39     15.66 o 
   8   8  13       15.32       12.47      5.65 o 
  -1   9  13       57.51       57.04     13.46 o 
   0   9  13       63.48       58.69     12.78 o 
   1   9  13        0.56        7.83      9.87 o 
   2   9  13      162.99      176.12     19.86 o 
   3   9  13       93.17       88.15     13.23 o 
   4   9  13      100.53       83.48     12.75 o 
   5   9  13       55.89       71.59      7.77 o 
   6   9  13       36.05       38.74      7.08 o 
   7   9  13      171.49      176.99     12.11 o 
   1  10  13        0.01        2.65      8.77 o 
   2  10  13       93.60       84.89     14.57 o 
   3  10  13      175.74      191.64     13.65 o 
   4  10  13       11.76        8.99      6.59 o 
   5  10  13        9.44        8.98      6.38 o 
   6  10  13       85.52       92.03     16.45 o 
  -4  -7  14        2.30        0.44     12.36 o 
  -3  -7  14       13.68       -0.57      7.12 o 
  -2  -7  14        2.01        2.84     12.17 o 
  -1  -7  14       50.50       43.15      4.93 o 
   0  -7  14       53.69       55.96      7.04 o 
  -6  -6  14       11.21       22.25     12.61 o 
  -5  -6  14       30.35       29.69     12.29 o 
  -4  -6  14        0.19       -1.39      7.88 o 
  -3  -6  14       42.61        0.69      7.06 o 
  -2  -6  14        8.62        8.09      7.75 o 
  -1  -6  14      315.99      360.45      9.67 o 
   0  -6  14       27.14       24.42      4.51 o 
   1  -6  14       12.41        7.80      4.05 o 
   2  -6  14      171.76      202.56     13.11 o 
  -6  -5  14       46.45       31.46     12.86 o 
  -5  -5  14       94.88      120.28     14.81 o 
  -4  -5  14        1.68        3.40      8.26 o 
  -3  -5  14       88.46       96.98     51.41 o 
  -2  -5  14       34.21       24.07     17.24 o 
  -1  -5  14      107.83      130.79      6.87 o 
   0  -5  14       29.48       25.59      5.23 o 
   1  -5  14      151.15      154.02      8.74 o 
   2  -5  14       17.06       -2.71     12.23 o 
   3  -5  14       38.54       -0.13      6.62 o 
  -7  -4  14        7.15       -2.21     10.53 o 
  -6  -4  14       67.26       91.16     15.32 o 
  -5  -4  14       32.15       38.58     12.17 o 
  -4  -4  14       15.94       24.87      5.83 o 
  -3  -4  14       26.38       17.24      5.91 o 
  -2  -4  14      239.60      245.77      9.01 o 
  -1  -4  14       93.42       82.24      7.56 o 
   0  -4  14       71.08       80.95      7.49 o 
   1  -4  14      106.04      117.51      8.12 o 
   2  -4  14      140.59      143.85      6.24 o 
   3  -4  14       47.55       -0.06      6.37 o 
   4  -4  14        0.27        1.20      8.32 o 
  -7  -3  14        5.18       16.71     20.05 o 
  -6  -3  14       84.40       90.15     15.13 o 
  -5  -3  14       51.39       51.15      4.30 o 
  -4  -3  14      229.54      221.66      7.20 o 
  -3  -3  14       14.08       21.04      5.16 o 
  -2  -3  14      235.04      256.96      6.26 o 
  -1  -3  14       27.58       24.84      3.96 o 
   0  -3  14      422.44      440.13      8.04 o 
   1  -3  14       68.51       41.35     16.72 o 
   2  -3  14      338.82      330.32      8.81 o 
   3  -3  14       16.15        6.83      5.58 o 
   4  -3  14       26.40       28.68     11.28 o 
   5  -3  14       45.13       54.09     13.68 o 
  -7  -2  14        0.47       -3.03     10.46 o 
  -6  -2  14        3.36        7.49      3.38 o 
  -5  -2  14      146.40      145.93      5.62 o 
  -4  -2  14       46.58       44.70      5.24 o 
  -3  -2  14       75.76       79.66      6.30 o 
  -2  -2  14       64.43       74.30      6.64 o 
  -1  -2  14        2.77        6.95      4.07 o 
   0  -2  14      444.90      454.61     11.63 o 
   1  -2  14      198.18      209.20      6.21 o 
   2  -2  14      168.37      177.82      7.03 o 
   3  -2  14        7.77        8.84      3.59 o 
   4  -2  14      285.49      289.60     16.64 o 
   5  -2  14        0.05       -0.50      7.75 o 
   6  -2  14       36.56       46.21     14.06 o 
  -7  -1  14       24.86       22.06      5.70 o 
  -6  -1  14        3.79        1.70      3.35 o 
  -5  -1  14      176.06      172.83      6.65 o 
  -4  -1  14        3.10       -2.20      3.42 o 
  -3  -1  14        1.26       -2.05      6.68 o 
  -2  -1  14        0.15        4.78      3.88 o 
  -1  -1  14      140.99      153.44      6.94 o 
   0  -1  14        4.44        7.09      5.25 o 
   1  -1  14      288.29      288.83     18.94 o 
   2  -1  14      161.89      139.17     10.00 o 
   3  -1  14      459.23      429.67     22.10 o 
   4  -1  14      103.01      101.70      4.48 o 
   5  -1  14       80.94       93.42     13.87 o 
   6  -1  14       95.48       36.63     21.56 o 
  -7   0  14       61.13       53.68      6.14 o 
  -6   0  14       70.90       79.95      6.34 o 
  -5   0  14       23.83       27.01      6.24 o 
  -4   0  14       17.94       17.59      5.68 o 
  -3   0  14        4.89        8.19      5.32 o 
  -2   0  14        7.72       11.70      4.62 o 
  -1   0  14      150.45      151.25     12.45 o 
   0   0  14       75.85       76.09      9.71 o 
   1   0  14      833.22      853.10     14.68 o 
   2   0  14        2.05       -0.28      3.90 o 
   3   0  14      623.82      590.35     13.61 o 
   4   0  14       29.04       43.74      7.68 o 
   5   0  14      261.71      286.42     14.44 o 
   6   0  14       14.46        9.39     10.78 o 
   7   0  14       89.32      102.75     16.96 o 
  -7   1  14        2.90       -1.45      4.48 o 
  -6   1  14      108.28      108.60      8.80 o 
  -5   1  14        0.92       -3.67      4.52 o 
  -4   1  14        1.47        4.04      4.50 o 
  -3   1  14      509.10      539.02     14.37 o 
  -2   1  14       49.87       46.82     12.70 o 
  -1   1  14       52.67       51.82      6.17 o 
   0   1  14      296.03      282.05      9.35 o 
   1   1  14      252.95      230.84      9.23 o 
   2   1  14      187.98      193.88     10.91 o 
   3   1  14       57.19       68.38      7.81 o 
   4   1  14       75.26       76.90      8.55 o 
   5   1  14      446.58      445.49     13.85 o 
   6   1  14        9.61       12.59      7.71 o 
   7   1  14       66.81       74.01     24.77 o 
  -6   2  14      110.91      122.88      8.49 o 
  -5   2  14        5.32        1.58      4.63 o 
  -4   2  14      132.52      146.52      9.99 o 
  -3   2  14       38.94       37.53      6.49 o 
  -2   2  14        6.04       -1.81      4.45 o 
  -1   2  14      233.09      228.06      9.28 o 
   0   2  14     1015.88      993.29     16.34 o 
   1   2  14       19.07       15.38      5.78 o 
   2   2  14       18.46       25.65      6.47 o 
   3   2  14        2.09        9.43      6.03 o 
   4   2  14      517.58      489.80     13.53 o 
   5   2  14       65.72       62.60      8.92 o 
   6   2  14      322.81      309.21     16.64 o 
   7   2  14       19.14       17.76      8.59 o 
   8   2  14       17.62       12.04     12.86 o 
  -6   3  14       44.13       21.10     19.16 o 
  -5   3  14       81.74       63.71     56.42 o 
  -4   3  14       91.99       73.87     49.49 o 
  -3   3  14       31.94       14.62     19.48 o 
  -2   3  14      107.88       93.38     13.24 o 
  -1   3  14        6.78        1.29      4.67 o 
   0   3  14      165.30      176.87      9.08 o 
   1   3  14       36.66       34.67      6.89 o 
   2   3  14       39.63       51.36      7.49 o 
   3   3  14       20.50       16.58      6.70 o 
   4   3  14      962.91      971.89     18.27 o 
   5   3  14        5.65        3.29      6.11 o 
   6   3  14       88.70       98.72      8.07 o 
   7   3  14       24.78       30.87      9.20 o 
   8   3  14       12.81       13.86     10.47 o 
  -5   4  14      175.28      193.06     10.94 o 
  -4   4  14       15.17        1.47      6.79 o 
  -3   4  14      111.53      122.85      9.42 o 
  -2   4  14       13.72       11.68      6.51 o 
  -1   4  14      297.64      299.58     13.14 o 
   0   4  14        8.94        7.45      5.98 o 
   1   4  14       60.67       71.33      8.48 o 
   2   4  14       73.83       87.28     14.50 o 
   3   4  14      311.57      288.19     21.37 o 
   4   4  14       97.32       96.74      9.35 o 
   5   4  14       44.22       60.71      8.93 o 
   6   4  14       12.42       11.90      5.59 o 
   7   4  14       85.24       77.10      5.72 o 
   8   4  14      149.37      167.25     15.55 o 
  -5   5  14       44.88       21.01     28.24 o 
  -4   5  14       28.79       -1.31      6.03 o 
  -3   5  14       66.43       60.08      9.06 o 
  -2   5  14      160.82      169.34     12.75 o 
  -1   5  14       51.71       51.08      8.40 o 
   0   5  14        1.04       -5.36      6.19 o 
   1   5  14       52.92       42.00     30.13 o 
   2   5  14        0.04        1.51      5.51 o 
   3   5  14      571.50      577.95     14.97 o 
   4   5  14       45.88       49.60      8.70 o 
   5   5  14      218.12      232.86     14.30 o 
   6   5  14       52.71       52.95      6.22 o 
   7   5  14      159.67      159.58      8.89 o 
   8   5  14        6.66       10.27      8.40 o 
  -4   6  14      120.97      117.27     13.43 o 
  -3   6  14       20.55       10.39      9.26 o 
  -2   6  14      122.24      134.73     11.05 o 
  -1   6  14        1.30        6.92      6.91 o 
   0   6  14       10.94       -0.33      6.85 o 
   1   6  14      148.12      148.12     12.56 o 
   2   6  14      119.76      132.31     12.32 o 
   3   6  14      431.83      440.29     16.95 o 
   4   6  14      225.37      236.25     14.59 o 
   5   6  14      206.10      216.27     11.89 o 
   6   6  14       27.66       25.99      7.03 o 
   7   6  14      105.83      110.79      7.54 o 
   8   6  14       33.07       25.39      5.50 o 
  -3   7  14        0.27       -8.33      8.33 o 
  -2   7  14        6.84       13.24     10.48 o 
  -1   7  14        8.23       14.83      9.83 o 
   0   7  14      205.21      223.02     12.43 o 
   1   7  14       16.98       21.85      9.05 o 
   2   7  14       62.90       66.47      9.80 o 
   3   7  14        0.11        1.98     11.03 o 
   4   7  14      250.11      242.81     12.65 o 
   5   7  14       22.53       27.57      8.59 o 
   6   7  14       70.55       77.07      7.17 o 
   7   7  14       27.84       28.79      6.54 o 
  -2   8  14      136.25      154.74     13.17 o 
  -1   8  14        8.31        5.31      7.95 o 
   0   8  14        0.93       -6.77      7.95 o 
   1   8  14       93.85      113.11     18.27 o 
   2   8  14       51.67       56.40     12.05 o 
   3   8  14      193.89      197.99     12.60 o 
   4   8  14      121.31      136.15     11.58 o 
   5   8  14        0.28       -2.55      5.61 o 
   6   8  14      264.44      278.36     11.29 o 
   7   8  14        2.73        8.14      6.13 o 
   0   9  14        8.23       12.60     11.00 o 
   1   9  14      142.88      132.90     15.60 o 
   2   9  14       54.54       51.38     12.84 o 
   3   9  14       10.39        9.10      9.98 o 
   4   9  14        0.84        8.45      8.10 o 
   5   9  14       48.29       52.21      7.90 o 
   6   9  14       72.03       70.59      8.13 o 
   3  10  14        5.95       -4.99     13.72 o 
   4  10  14        7.58        1.59      6.51 o 
  -4  -6  15       19.84       -0.95      8.26 o 
  -3  -6  15       11.01       -1.58      7.94 o 
  -2  -6  15      413.03      446.16     26.57 o 
  -1  -6  15        0.29       -2.45      4.82 o 
   0  -6  15        8.13        8.60      6.10 o 
  -5  -5  15        8.88        1.58      9.08 o 
  -4  -5  15       72.37        0.19      7.25 o 
  -3  -5  15       54.42       29.26     19.42 o 
  -2  -5  15       54.59       54.25     30.61 o 
  -1  -5  15       62.76       29.83     23.07 o 
   0  -5  15        5.16        2.28      4.54 o 
   1  -5  15       32.58       12.97     13.33 o 
   2  -5  15       39.76       -1.07      7.50 o 
  -6  -4  15        0.26        7.31     11.79 o 
  -5  -4  15       55.90       52.95     13.81 o 
  -4  -4  15        7.42        7.57      4.19 o 
  -3  -4  15      302.42      333.26      7.05 o 
  -2  -4  15        9.38        6.20      3.75 o 
  -1  -4  15       43.29       41.11      5.84 o 
   0  -4  15       17.20       13.43      6.08 o 
   1  -4  15      306.47      321.81     13.63 o 
   2  -4  15      121.64      142.35      8.76 o 
   3  -4  15        8.57       -0.76      7.63 o 
  -6  -3  15       44.38       60.39     14.88 o 
  -5  -3  15      110.57      130.14      9.51 o 
  -4  -3  15       80.08       78.11      5.15 o 
  -3  -3  15       34.31       43.35      4.75 o 
  -2  -3  15        0.52        5.31      3.99 o 
  -1  -3  15      172.52      181.36      6.78 o 
   0  -3  15        6.77        3.18      3.93 o 
   1  -3  15      203.18      207.67      7.87 o 
   2  -3  15       24.28       18.31     12.04 o 
   3  -3  15      101.90        0.13     10.84 o 
   4  -3  15        0.28       -0.57      7.88 o 
  -5  -2  15       13.85        8.59      4.71 o 
  -4  -2  15      193.29      192.60      7.82 o 
  -3  -2  15       97.24       98.28      5.87 o 
  -2  -2  15      115.20      140.94      7.90 o 
  -1  -2  15      307.27      327.48      9.03 o 
   0  -2  15       31.15       36.32     10.72 o 
   1  -2  15       17.25       18.32      4.23 o 
   2  -2  15      218.96      237.30      6.82 o 
   3  -2  15      256.87      254.97      9.65 o 
   4  -2  15        0.58        7.69     15.89 o 
   5  -2  15       59.76       61.78     14.12 o 
  -6  -1  15       17.51       12.87      4.58 o 
  -5  -1  15        7.40        5.74      4.08 o 
  -4  -1  15      111.67      127.33      7.86 o 
  -3  -1  15      280.04      264.57      8.15 o 
  -2  -1  15      348.40      352.94      9.20 o 
  -1  -1  15       79.06       80.13      7.74 o 
   0  -1  15      207.74      235.75      8.81 o 
   1  -1  15       28.97       29.92      6.23 o 
   2  -1  15      198.81      209.41     11.21 o 
   3  -1  15       15.15       10.68      3.75 o 
   4  -1  15       52.14       49.59     10.40 o 
   5  -1  15       10.61        7.25     16.96 o 
   6  -1  15        2.37       -0.06      7.88 o 
  -6   0  15       13.13       12.98      6.28 o 
  -5   0  15       69.63       71.71      6.45 o 
  -4   0  15       39.74       45.24      6.93 o 
  -3   0  15      235.95      264.65     16.52 o 
  -2   0  15       48.04       51.55      6.15 o 
  -1   0  15       24.90       28.64      5.82 o 
   0   0  15      278.72      293.19      9.68 o 
   1   0  15        0.91        4.30      8.14 o 
   2   0  15      470.57      433.11     14.26 o 
   3   0  15       19.32       29.42     11.60 o 
   4   0  15      150.14      148.40     10.22 o 
   5   0  15       14.96       21.93      8.15 o 
   6   0  15       46.85       49.42     14.12 o 
  -6   1  15       13.77       12.55     10.12 o 
  -5   1  15      143.26      161.36      8.40 o 
  -4   1  15       39.30       37.63      6.32 o 
  -3   1  15      119.09      108.86     13.68 o 
  -2   1  15      196.62      201.18     10.53 o 
  -1   1  15      806.72      762.57     14.43 o 
   0   1  15      149.56      159.89      8.66 o 
   1   1  15      369.04      383.89     11.40 o 
   2   1  15       56.24       79.24     25.18 o 
   3   1  15       57.26       57.51      8.02 o 
   4   1  15        0.98        2.67      7.44 o 
   5   1  15       64.44       48.61     11.00 o 
   6   1  15       44.55       57.51     10.18 o 
   7   1  15       73.73       83.46     17.08 o 
  -5   2  15       22.64        0.45      4.54 o 
  -4   2  15        1.92        4.55      6.15 o 
  -3   2  15       15.54       16.77      8.76 o 
  -2   2  15       33.52       34.75      6.79 o 
  -1   2  15      608.19      638.38     20.42 o 
   0   2  15       16.25       18.94      7.46 o 
   1   2  15      105.30      117.06      9.74 o 
   2   2  15      174.78      164.58      9.61 o 
   3   2  15      441.63      390.91     12.69 o 
   4   2  15        4.34        6.01      6.45 o 
   5   2  15      152.29      154.63     13.15 o 
   6   2  15       13.33       12.06      8.05 o 
   7   2  15       92.94       83.66     13.90 o 
  -5   3  15        0.66       -0.83      8.22 o 
  -4   3  15       18.24        0.68      5.01 o 
  -3   3  15      108.69      104.32     62.72 o 
  -2   3  15       28.72        2.06      6.71 o 
  -1   3  15       55.53       30.13     26.13 o 
   0   3  15      121.73      159.72      9.54 o 
   1   3  15       83.78       87.34     10.75 o 
   2   3  15      127.47      129.08      9.32 o 
   3   3  15      115.01      113.02     10.05 o 
   4   3  15       79.25       66.98      9.06 o 
   5   3  15      138.72      156.03     11.04 o 
   6   3  15       21.63       17.29      5.80 o 
   7   3  15        5.28        1.84      7.79 o 
  -4   4  15       90.86       95.18     59.35 o 
  -3   4  15       78.79        2.00      6.11 o 
  -2   4  15      241.91      241.63     24.77 o 
  -1   4  15       24.92       17.02     15.76 o 
   0   4  15       11.09        5.72      6.27 o 
   1   4  15        0.25       -2.31      5.72 o 
   2   4  15      220.79      225.00     16.36 o 
   3   4  15       89.39       60.86     40.94 o 
   4   4  15      319.33      311.25     15.53 o 
   5   4  15       49.71       42.44     11.07 o 
   6   4  15      123.25      132.30      7.26 o 
   7   4  15       44.58       39.14     12.12 o 
  -4   5  15       56.11        1.65      6.41 o 
  -3   5  15      238.79      253.58     17.71 o 
  -2   5  15       28.98       32.63     10.34 o 
  -1   5  15        0.89        0.07      7.22 o 
   0   5  15      111.47      122.95     10.19 o 
   1   5  15        0.63       -0.32      6.84 o 
   2   5  15      147.60      183.69     13.33 o 
   3   5  15       46.61       27.67     32.31 o 
   4   5  15      274.02      289.16     12.99 o 
   5   5  15        5.00       -1.82      6.44 o 
   6   5  15      234.65      208.43      8.84 o 
   7   5  15       37.76       38.58      5.78 o 
  -3   6  15       40.76       34.69     11.32 o 
  -2   6  15       18.04       15.57     10.18 o 
  -1   6  15       99.33      131.09     11.05 o 
   0   6  15       98.40      101.75     10.56 o 
   1   6  15       28.45       16.38     15.51 o 
   2   6  15        9.90       14.46     13.43 o 
   3   6  15       93.27       75.49     51.06 o 
   4   6  15      116.25      127.38     11.06 o 
   5   6  15      143.84      149.29     13.11 o 
   6   6  15       62.29       76.21      9.58 o 
   7   6  15       91.35       99.80      7.42 o 
  -2   7  15        1.84       -2.65      7.53 o 
  -1   7  15       46.74       38.87     10.34 o 
   0   7  15       44.53       57.17     12.36 o 
   1   7  15       79.30       92.95     13.21 o 
   2   7  15        0.80        0.99      6.44 o 
   3   7  15      303.64      308.98     30.42 o 
   4   7  15       10.51       11.99      8.27 o 
   5   7  15      170.98      170.24     12.80 o 
   6   7  15       13.94       13.02      7.20 o 
  -1   8  15        3.07        5.51     13.99 o 
   0   8  15       76.31       71.59     13.73 o 
   1   8  15       23.86       33.90     12.04 o 
   2   8  15      101.02      108.08     14.14 o 
   3   8  15      108.81      112.82     12.10 o 
   4   8  15       67.98       76.14     18.47 o 
   5   8  15      144.07      156.63      9.49 o 
   6   8  15       36.82       40.44      7.42 o 
   2   9  15      148.70      163.43     22.07 o 
   3   9  15       13.06       13.73     11.29 o 
   4   9  15       55.65       62.05     11.61 o 
  -3  -5  16        2.58        2.77     13.74 o 
  -2  -5  16      117.16      147.98     12.32 o 
  -1  -5  16        6.79        2.04      5.31 o 
   0  -5  16       66.74       62.50      6.90 o 
  -4  -4  16        6.39       11.91     10.91 o 
  -3  -4  16       46.77       15.38     10.21 o 
  -2  -4  16      231.73      252.81     11.37 o 
  -1  -4  16        6.22        5.39      4.89 o 
   0  -4  16      126.35      138.36      7.82 o 
   1  -4  16       45.69       29.62     20.80 o 
   2  -4  16        3.18       -0.19      6.62 o 
  -5  -3  16       20.13       26.48     12.92 o 
  -4  -3  16        3.05        0.61      3.03 o 
  -3  -3  16       17.88       20.99      5.35 o 
  -2  -3  16       71.20       83.06      6.80 o 
  -1  -3  16       22.37        7.42      7.58 o 
   0  -3  16       35.39       42.32      5.31 o 
   1  -3  16       53.55       30.38     20.68 o 
   2  -3  16        5.40        3.46      4.24 o 
   3  -3  16       82.26       -0.69      8.20 o 
  -5  -2  16       49.61       42.92      5.22 o 
  -4  -2  16        7.59       10.16      5.07 o 
  -3  -2  16      342.12      356.30     13.28 o 
  -2  -2  16        9.13        9.71      6.62 o 
  -1  -2  16      119.99      133.16      7.59 o 
   0  -2  16       17.22       11.18      5.54 o 
   1  -2  16      102.95       99.57     27.23 o 
   2  -2  16       17.06       21.23      6.32 o 
   3  -2  16       48.88        0.57      7.75 o 
   4  -2  16       77.51       57.18     13.81 o 
  -5  -1  16       22.79       20.19      6.33 o 
  -4  -1  16      107.26      130.37      7.02 o 
  -3  -1  16      124.86      125.11      8.67 o 
  -2  -1  16       45.14       41.57      8.10 o 
  -1  -1  16       75.91       91.90      9.71 o 
   0  -1  16       34.50       29.84      6.25 o 
   1  -1  16       89.03       70.26     46.02 o 
   2  -1  16        9.30       10.31     10.09 o 
   3  -1  16      145.36      159.54      8.34 o 
   4  -1  16        0.56       -1.26      8.76 o 
   5  -1  16       24.27       19.73     12.80 o 
  -5   0  16       10.76       -0.20      6.02 o 
  -4   0  16       49.35       59.66      7.77 o 
  -3   0  16       19.73       19.61      6.95 o 
  -2   0  16      191.15      212.37      9.68 o 
  -1   0  16      173.67      188.27     10.97 o 
   0   0  16      239.66      238.67      9.77 o 
   1   0  16       87.97       78.04     50.65 o 
   2   0  16       27.24       49.77      9.87 o 
   3   0  16      147.05      158.68     10.24 o 
   4   0  16       88.01       76.61     11.64 o 
   5   0  16       13.58       10.79      8.13 o 
  -5   1  16        5.77        3.60      5.93 o 
  -4   1  16        2.09       -2.70      6.03 o 
  -3   1  16       36.54       10.96     11.47 o 
  -2   1  16      196.27      221.10      9.69 o 
  -1   1  16      239.91      257.24      9.93 o 
   0   1  16      280.86      281.83     13.65 o 
   1   1  16        0.03        0.25      4.38 o 
   2   1  16      205.43      199.78     10.42 o 
   3   1  16       28.44       31.50      9.63 o 
   4   1  16       35.62       31.39     10.13 o 
   5   1  16        5.98       12.75      8.01 o 
   6   1  16       27.09       27.59      9.76 o 
  -5   2  16       77.09       75.54     50.90 o 
  -4   2  16        1.44        1.51     11.98 o 
  -3   2  16        7.39       -1.25      4.97 o 
  -2   2  16       25.07        1.34      6.28 o 
  -1   2  16      260.51      268.33     10.80 o 
   0   2  16      290.83      317.12     25.85 o 
   1   2  16       24.58       11.96      9.42 o 
   2   2  16      506.40      521.26     33.10 o 
   3   2  16       41.63       35.42     13.20 o 
   4   2  16      119.66      112.56     12.59 o 
   5   2  16        1.14        0.29      6.51 o 
   6   2  16      158.24      179.39     17.71 o 
  -4   3  16       65.61        0.77      5.46 o 
  -3   3  16       16.08        0.36      5.80 o 
  -2   3  16      121.85       90.94     60.11 o 
  -1   3  16      286.35      295.37     14.69 o 
   0   3  16       89.46       77.98     47.00 o 
   1   3  16      368.34      361.80     13.43 o 
   2   3  16        2.39        4.31      6.29 o 
   3   3  16      184.72      193.55     13.57 o 
   4   3  16       59.26       53.88     15.06 o 
   5   3  16        8.53       14.64     10.21 o 
   6   3  16       13.34       18.68     10.91 o 
  -3   4  16       19.32       -0.09      5.08 o 
  -2   4  16      173.22      177.14     11.37 o 
  -1   4  16      195.05      197.51     13.38 o 
   0   4  16        0.25       -3.17      6.25 o 
   1   4  16       50.34       32.31     26.13 o 
   2   4  16      200.69      197.63     12.70 o 
   3   4  16      320.61      325.61     13.74 o 
   4   4  16       25.05       20.52      8.39 o 
   5   4  16      214.63      225.86     15.51 o 
   6   4  16       20.27       20.75      5.84 o 
  -3   5  16       19.44       -0.62      6.17 o 
  -2   5  16      144.51      170.11     21.34 o 
  -1   5  16       66.42       74.56     12.03 o 
   0   5  16        9.54        4.22      6.78 o 
   1   5  16        6.88        7.89      8.48 o 
   2   5  16       74.14       51.95     38.11 o 
   3   5  16      165.55      193.83     20.77 o 
   4   5  16       62.08       53.85     39.97 o 
   5   5  16       64.06       79.49     16.67 o 
   6   5  16       11.10        6.74      5.18 o 
  -2   6  16       71.59       50.81     10.47 o 
  -1   6  16        9.97        0.91      7.03 o 
   0   6  16       48.37       53.05     12.18 o 
   1   6  16        0.83        2.05      8.29 o 
   2   6  16      145.31      185.68     28.21 o 
   3   6  16       17.56       11.01     10.15 o 
   4   6  16      101.09       80.68     55.98 o 
   5   6  16        2.59       11.19     10.28 o 
   6   6  16       83.60       82.96      7.79 o 
  -1   7  16       66.10       71.08     14.17 o 
   0   7  16       51.54       57.26     10.82 o 
   1   7  16       14.27        9.65      8.57 o 
   2   7  16      106.27       79.83     55.32 o 
   3   7  16        0.86        3.84      7.74 o 
   4   7  16       86.82       80.04     11.59 o 
   5   7  16       48.00       50.22     10.92 o 
   2   8  16      108.09      122.76     18.22 o 
   3   8  16       83.14       83.64     12.33 o 
   4   8  16       78.27       74.67     12.01 o 
  -3  -3  17        2.80        8.37      5.01 o 
  -2  -3  17       55.06       41.81     14.09 o 
  -1  -3  17        0.18       -1.04      3.65 o 
   0  -3  17       34.49       40.18     13.99 o 
   1  -3  17       19.30        0.96      5.02 o 
  -4  -2  17      190.73      200.63      9.49 o 
  -3  -2  17       42.80       48.53      6.16 o 
  -2  -2  17        6.91        6.62      6.07 o 
  -1  -2  17        0.28        3.44      5.50 o 
   0  -2  17      194.13      226.85     10.15 o 
   1  -2  17       48.94       40.19     15.40 o 
   2  -2  17       13.52        5.81      4.32 o 
  -4  -1  17        7.14        4.48      4.71 o 
  -3  -1  17       54.84       49.45     10.52 o 
  -2  -1  17       51.58       51.43     10.84 o 
  -1  -1  17       16.43       18.98     15.41 o 
   0  -1  17      106.64      127.44     25.81 o 
   1  -1  17       11.35        7.25      6.40 o 
   2  -1  17       37.39       25.38     22.06 o 
   3  -1  17       91.21      113.92      8.03 o 
  -4   0  17        1.34        6.54      8.48 o 
  -3   0  17      115.63      136.94      8.41 o 
  -2   0  17       29.99        0.18      4.14 o 
  -1   0  17      144.37      173.86     11.21 o 
   0   0  17       16.75        4.01      6.78 o 
   1   0  17      142.37      151.06      9.72 o 
   2   0  17      112.52       84.17     55.47 o 
   3   0  17       12.64       19.25      9.26 o 
   4   0  17        7.10        7.32      7.62 o 
  -4   1  17       62.43        1.09      4.96 o 
  -3   1  17       92.11       85.38     49.68 o 
  -2   1  17       58.65        0.90      6.02 o 
  -1   1  17       70.16       -1.76      6.48 o 
   0   1  17       24.76        0.91      5.16 o 
   1   1  17      100.86       74.28     48.48 o 
   2   1  17        3.37        4.15      6.34 o 
   3   1  17       24.57       28.55      8.19 o 
   4   1  17        6.47        7.99      7.54 o 
  -3   2  17       16.16       -0.79      5.19 o 
  -2   2  17       54.33        1.35      8.95 o 
  -1   2  17       47.25        0.63      5.28 o 
   0   2  17      120.80      127.47     78.36 o 
   1   2  17      172.74      184.50     10.76 o 
   2   2  17      106.89       56.98     40.72 o 
   3   2  17       25.91       25.62      8.33 o 
   4   2  17        9.09       13.32      8.08 o 
   5   2  17       36.24       25.73     11.09 o 
  -3   3  17      150.77      107.83     66.32 o 
  -2   3  17      110.54      130.34     10.38 o 
  -1   3  17        3.59       -1.08      6.88 o 
   0   3  17      193.45      199.18     11.79 o 
   1   3  17       22.78       12.95     12.04 o 
   2   3  17       81.40       50.64     32.47 o 
   3   3  17        8.66       10.84     12.39 o 
   4   3  17       13.38        9.70      8.00 o 
   5   3  17       48.65       51.05     11.16 o 
  -2   4  17      107.26       96.64     62.35 o 
  -1   4  17        6.19        6.51      8.73 o 
   0   4  17       83.86       47.42     41.13 o 
   1   4  17      183.08      159.79     91.16 o 
   2   4  17       86.46       57.59     40.79 o 
   3   4  17       38.20       30.36     22.51 o 
   4   4  17      171.52      193.12     35.68 o 
   5   4  17        3.20       10.83      8.78 o 
  -1   5  17      155.65      189.97     12.86 o 
   0   5  17        0.03        2.04      6.85 o 
   1   5  17       87.36       45.37     46.65 o 
   2   5  17        0.13        0.38      7.86 o 
   3   5  17       99.98       76.57     52.64 o 
   4   5  17       38.05       31.71     22.44 o 
   5   5  17       54.11       31.72     24.40 o 
   0   6  17       24.55       35.92     10.03 o 
   1   6  17        7.98        8.04      8.44 o 
   2   6  17       48.17       22.77     21.12 o 
   3   6  17      186.08      196.84     13.57 o 
   4   6  17        7.30        4.07      9.80 o 
  -1  -1  18        2.14        1.21      5.82 o 
   0  -1  18       27.88       11.42     11.82 o 
   1  -1  18       27.91       11.83     11.38 o 
  -2   0  18       59.23       -0.82      6.08 o 
  -1   0  18       28.36       10.55      9.65 o 
   0   0  18       49.57       27.41     21.37 o 
   1   0  18        1.58        0.38      6.03 o 
   2   0  18       53.02       35.40     27.45 o 
  -2   1  18       32.64        1.57      5.61 o 
  -1   1  18       55.76       -0.99      5.51 o 
   0   1  18       21.35       14.81     11.76 o 
   1   1  18       58.53       36.38     32.21 o 
   2   1  18       64.74       57.37     36.82 o 
   3   1  18        0.53       -7.25      8.71 o 
  -2   2  18        5.55        1.82      5.94 o 
  -1   2  18       86.25       87.68     52.76 o 
   0   2  18        0.42       -0.82      5.65 o 
   1   2  18      138.72      149.38     88.48 o 
   2   2  18       20.53        5.99      7.32 o 
   3   2  18       18.33       20.44      8.72 o 
  -1   3  18       96.09       96.70     62.16 o 
   0   3  18        4.16        0.49      5.77 o 
   1   3  18       78.59       27.86     32.94 o 
   2   3  18        7.37        8.17      7.72 o 
   3   3  18       25.91       13.01     13.65 o 
   0   4  18       65.19        1.26      6.76 o 
   1   4  18      111.61       65.47     46.14 o 
   2   4  18       54.56       29.62     29.31 o 
   3   4  18       23.08       12.62     17.40 o 
                                                 
